# Supplementary material for: Packpred: Predicting the Functional Effect of Missense Mutations
Source: Front Mol Biosci. 2021 Aug 20;8:646288. doi: 10.3389/fmolb.2021.646288 (PMC8417552; doi:10.3389/fmolb.2021.646288)
Supplement: Supplementary file 1 [file DataSheet2.xls]

## Sheet: List of contents
Table1	The PDB entries used to train the clique statistical potential
Table2	Details of the grid search over the training T4 lysozyme training set. The weights of the three features, FADHM, clique statistical potential and Shannon entropy in a linear combination. The cut off score segregating neutral mutations from deleterious mutations and the MCC over the training set using these parameters is also listed. Note that the table is sorted in the decreasing order of MCC val…
Table3	Predictions for T4 lysozyme training set
Table4	Predictions for CcdB test set
Table5	Predictions for Missense3D test set
Table6	List of overlapping PDBs between Packpred training sets and Missense3D dataset
Table7	PDB wise Packpred predictions over the Missense3D dataset.
Table8	The MCC of the different methods over the 20 native amino acid types
Table9	The accuracy of the different methods (in %) over the 20 native amino acid types
Table10	Native amino acid based hypothetical meta predictor predictions on the Missense3D dataset
Table11	Native – mutant amino acid pair based hypothetical meta predictor predictions on the Missense3D dataset
Table12	Robustness assessment overview
Table13	Prediction on the Missense3D dataset when trained on the 149 type T4 lysozyme dataset
Table14	Prediction on the Missense3D dataset when trained on the 149 type T4 lysozyme dataset in 50:50 ratio of neutral:deleterious
Table15	Prediction on the Missense3D dataset when trained on the 149 type T4 lysozyme and CcdB dataset in 50:50 ratio of neutral:deleterious

## Sheet: Table 1
1A2PA
1A3AA
1A62A
1A7DA
1AD6A
1AE9A
1AM7A
1AMXA
1APYA
1AQEA
1AQZA
1ATZA
1AYOA
1B0BA
1B0NA
1B1CA
1B2PA
1B93A
1BGFA
1BKBA
1BKRA
1BOUA
1BXEA
1BYFA
1BYRA
1BZ4A
1C44A
1C52A
1C7KA
1C8SA
1CCWA
1CCZA
1CJWA
1CNT1
1CV8A
1CXQA
1D0QA
1D1GA
1D2ZA
1D2ZB
1D4OA
1D4TA
1DANU
1DD3A
1DG6A
1DI6A
1DK7A
1DK8A
1DLYA
1DNLA
1DQGA
1DUSA
1DVOA
1DW0A
1DWKA
1DYOA
1E1HB
1E29A
1E6IA
1E7LA
1EAJA
1EAQA
1EARA
1EAZA
1EB6A
1ED1A
1EEXE
1EI7A
1ELKA
1ELWA
1EUWA
1EVXA
1EW4A
1EX2A
1EXRA
1EYHA
1EYVA
1EZSA
1F1EA
1F1MA
1F2TA
1F2TB
1F35A
1F46A
1F7DA
1F7LA
1F86A
1FAOA
1FAZA
1FGYA
1FITA
1FJRA
1FL0A
1FM0E
1FPOA
1FR9A
1FVGA
1FZVA
1G12A
1G1TA
1G3KA
1G6GA
1G8KB
1GAKA
1GHEA
1GMLA
1GMXA
1GNYA
1GO3E
1GO3F
1GP0A
1GPQA
1GR3A
1GS9A
1GU2A
1GUIA
1GV2A
1GV8A
1GVJA
1GWMA
1GXSB
1GYUA
1H32B
1H3QA
1H4AX
1H4XA
1H6HA
1H97A
1H9MA
1HE1A
1HKFA
1HRUA
1HSSA
1HTWA
1HXIA
1HY5A
1HZTA
1I0RA
1I12A
1I1JA
1I2HA
1I4UA
1I5NA
1I7KA
1I8AA
1IBYA
1ID0A
1ID1A
1IDPA
1IHKA
1IIBA
1IJYA
1IKOP
1IKTA
1IM5A
1IOOA
1IQ6A
1IU1A
1IWPB
1IWPE
1IX2A
1IXLA
1J0PA
1J24A
1J2RA
1J30A
1J3AA
1J3WA
1J5YA
1J83A
1J8RA
1J98A
1J9BA
1JB0D
1JB0F
1JB0L
1JB3A
1JD5A
1JERA
1JF8A
1JHGA
1JHJA
1JHSA
1JIGA
1JIWI
1JKEA
1JL7A
1JMVA
1JNPA
1JNRB
1JR8A
1JVWA
1JYHA
1K0ZA
1K12A
1K1EA
1K2EA
1K2XB
1K4NA
1K4ZA
1K5NB
1K6ZA
1KB9E
1KB9G
1KCQA
1KDKA
1KGDA
1KHCA
1KHIA
1KJNA
1KL9A
1KLLA
1KLXA
1KMTA
1KNCA
1KNGA
1KNMA
1KOEA
1KPTA
1KQ6A
1KR4A
1KT6A
1KTGA
1KXGA
1L2HA
1L3KA
1L3PA
1L6PA
1LF7A
1LG7A
1LK3A
1LO7A
1LQ9A
1LQVA
1LR0A
1LR5A
1LU4A
1LXIA
1LXJA
1LY1A
1M0DA
1M1FA
1M2DA
1M4IA
1M55A
1M5Q1
1M70A
1M9ZA
1MC2A
1MF7A
1MG4A
1MGTA
1MHWA
1MJKA
1MJSA
1MK4A
1MK7B
1MKZA
1MW5A
1MWQA
1MY7A
1N12A
1N13B
1N1FA
1N2MA
1N62A
1N71A
1N8VA
1NB9A
1NC7A
1NE2A
1NEPA
1NG2A
1NG6A
1NJKA
1NKIA
1NP8A
1NRJA
1NRZA
1NS5A
1NTVA
1NU0A
1NULA
1NWWA
1NWZA
1NXJA
1NXMA
1NYCA
1NYKA
1NZ0A
1NZIA
1O13A
1O22A
1O3UA
1O4WA
1O7IA
1O8XA
1O91A
1OB8A
1OBOA
1OCSA
1OCYA
1OD3A
1OD6A
1ODVA
1OFSA
1OH0A
1OH4A
1OHUA
1OI0A
1OI4A
1OJ5A
1OQVA
1OQWA
1OR0A
1ORJA
1ORUA
1OSYA
1OU8A
1OW1A
1OW4A
1OX3A
1OXJA
1OY3B
1OZ9A
1P0ZA
1P57A
1P5VB
1P6OA
1P9YA
1PBJA
1PDOA
1PF5A
1PJUA
1PKOA
1PL3A
1PM4A
1PMHX
1PPYA
1PQHA
1PSRA
1PUCA
1PUOA
1PVMA
1PWAA
1PWBA
1PYOA
1PZ4A
1Q4UA
1Q5ZA
1Q7HA
1Q7LA
1Q8DA
1Q9UA
1QBZA
1QF8A
1QFOA
1QHQA
1QHXA
1QJPA
1QKRA
1QQRA
1QSMA
1QU1A
1QV1A
1QW2A
1QWDA
1QWIA
1R0UA
1R1MA
1R29A
1R4VA
1R62A
1R6CX
1R75A
1R9HA
1R9WA
1RDO1
1REGX
1REWB
1RFSA
1RG8A
1RIWC
1RJ8A
1RK8B
1RKIA
1RLHA
1RLIA
1RLJA
1ROCA
1RTTA
1RUTX
1RW1A
1RXDA
1RXQA
1RY9A
1S0PA
1S3MA
1S4CA
1S4KA
1S5AA
1S5UA
1S67L
1S7ZA
1S99A
1SAUA
1SBXA
1SBZA
1SD4A
1SEDA
1SENA
1SF9A
1SFXA
1SH8A
1SHUX
1SJWA
1SJYA
1SMOA
1SR4C
1SRAA
1SS4A
1SVYA
1SX7A
1SZ7A
1SZHA
1T1JA
1T2WA
1T3YA
1T4WA
1T6AA
1T6T1
1T6UA
1T82A
1T92A
1TC5A
1TD4A
1TIQA
1TJOA
1TK9A
1TP5A
1TP6A
1TQGA
1TR0A
1TT8A
1TU1A
1TU9A
1TUAA
1TUHA
1TUVA
1TUWA
1TVGA
1TWUA
1TX4A
1U14A
1U53A
1U5DA
1U5FA
1U61A
1U69A
1U6TA
1U79A
1U7IA
1U7KA
1U7PA
1U9DA
1UB4A
1UB9A
1UCDA
1UEBA
1UFYA
1UJBA
1UKFA
1UKKA
1UKUA
1ULKA
1UNQA
1USCA
1UT1A
1UT7A
1UUNA
1UUYA
1UWWA
1UXOA
1UZ3A
1V0AA
1V1HA
1V30A
1V37A
1V4PA
1V70A
1V74A
1V8CA
1V8HA
1V8YA
1V96A
1V9YA
1VC1A
1VCDA
1VDMA
1VH5A
1VHZA
1VIMA
1VJ2A
1VJEA
1VKAA
1VKCA
1VKEA
1VKFA
1VKIA
1VKKA
1VL7A
1VLAA
1VMBA
1VMDA
1VMHA
1VPMA
1VQ2A
1VQSA
1VR3A
1VR7A
1VR8A
1VSRA
1VYIA
1VYKA
1W0NA
1W1HA
1W2WB
1W4SA
1W7OA
1W8IA
1W94A
1W9AA
1W9EA
1WC2A
1WDJA
1WEHA
1WJXA
1WKAA
1WKOA
1WKQA
1WL8A
1WLJA
1WLTA
1WLUA
1WN2A
1WNAA
1WNYA
1WOLA
1WOUA
1WPBA
1WPNA
1WQGA
1WS8A
1WVHA
1WVQA
1WWIA
1WWRA
1WWZA
1X0GA
1X0TA
1X3KA
1X6OA
1X6ZA
1X8QA
1X91A
1X9UA
1XA8A
1XBIA
1XERA
1XG0C
1XHNA
1XJCA
1XJTA
1XJUA
1XKPB
1XKPC
1XODA
1XQAA
1XRKA
1XS1A
1XSVA
1XT5A
1XTEA
1XU1A
1XVWA
1Y07A
1Y0BA
1Y0GA
1Y0HA
1Y12A
1Y43B
1Y5HA
1Y60A
1Y63A
1Y7RA
1Y81A
1Y88A
1Y93A
1Y9IA
1Y9KA
1Y9QA
1Y9TA
1YA9A
1YB0A
1YB3A
1YBTA
1YE8A
1YF9A
1YGTA
1YHFA
1YJ7A
1YLFA
1YLLA
1YLMA
1YLXA
1YNBA
1YOAA
1YOCA
1YPYA
1YQ5A
1YQHA
1YRKA
1YSRA
1YTLA
1YWMA
1YWQA
1YYVA
1YZ1A
1YZFA
1Z2UA
1Z2WA
1Z3AA
1Z3EA
1Z3QA
1Z4EA
1Z4RA
1Z67A
1Z6BA
1Z6MA
1Z6NA
1ZBFA
1ZC3B
1ZCEA
1ZE3H
1ZHSA
1ZHVA
1ZK5A
1ZK8A
1ZKIA
1ZLDA
1ZMAA
1ZOQA
1ZPSA
1ZSOA
1ZUOA
1ZVPA
1ZX8A
2A0BA
2A15A
2A1IA
2A1VA
2A3MA
2A50B
2A5DB
2A67A
2A9IA
2A9SA
2AALA
2AANA
2AG4A
2AJ6A
2AJ7A
2AJGA
2ANXA
2AO9A
2APLA
2AR1A
2AR5A
2ARCA
2ARKA
2ASFA
2AUWA
2AXWA
2AZWA
2B06A
2B0AA
2B0VA
2B18A
2B1KA
2B1LA
2B1XB
2B1YA
2B4AA
2B59B
2B5GA
2B71A
2B7KA
2B8MA
2BBAA
2BBEA
2BBRA
2BC3A
2BCMA
2BDRA
2BFWA
2BJNA
2BK9A
2BKMA
2BL2A
2BM5A
2BMOB
2BNLA
2BNMA
2BRFA
2BSFA
2BSJA
2BT6A
2BZ1A
2BZVA
2C21A
2C2IA
2C2PA
2C4BA
2C5LB
2C8SA
2C92A
2C95A
2C9WA
2CALA
2CARA
2CAYA
2CBOA
2CC0A
2CCMA
2CE2X
2CF7A
2CHCA
2CIUA
2CJ4A
2CJSA
2CJTA
2CKKA
2CLBA
2CM5A
2CNTA
2CO3A
2CVBA
2CVDA
2CVEA
2CW9A
2CWZA
2CX1A
2CXCA
2CXXA
2CXYA
2CY2A
2CY5A
2CYEA
2CYJA
2CZ4A
2D0OB
2D1PB
2D27A
2D48A
2D4PA
2D58A
2D59A
2D5MA
2DBBA
2DC3A
2DC4A
2DDZA
2DG8A
2DJ6A
2DJFA
2DKOA
2DKOB
2DP9A
2DRVA
2DSTA
2DT4A
2DTCA
2DTJA
2DVKA
2DWKA
2DXAA
2DXQA
2DY0A
2E1NA
2E2AA
2E2DC
2E5YA
2E7PA
2E7VA
2E8EA
2E9XA
2E9XB
2EB1A
2EBYA
2ECUA
2EGJA
2EH3A
2EHPA
2EI5A
2EISA
2EJ8A
2EJNA
2EK5A
2EKNA
2EO4A
2ERVA
2ETSA
2EULA
2EV0A
2EW0A
2EWCA
2EXUA
2F01A
2F06A
2F08A
2F0CA
2F1FA
2F22A
2F46A
2F4IA
2F4PA
2F5GA
2F5JA
2F62A
2F6EA
2F9FA
2F9HA
2FA1A
2FA5A
2FB6A
2FBHA
2FBNA
2FCJA
2FCKA
2FCLA
2FCOA
2FCWA
2FD5A
2FE1A
2FEXA
2FG1A
2FG9A
2FGCA
2FH5A
2FHPA
2FHZA
2FI1A
2FI9A
2FJ8A
2FJRA
2FK5A
2FK9A
2FKBA
2FL4A
2FM8A
2FOMB
2FP1A
2FP7B
2FPRA
2FR2A
2FR5A
2FREA
2FRGP
2FS2A
2FSRA
2FSXA
2FTRA
2FULA
2FUPA
2FVVA
2FW5A
2FWHA
2FWTA
2FY6A
2FYGA
2FZPA
2FZSA
2G1UA
2G2SB
2G3AA
2G3RA
2G3WA
2G5RA
2G7SA
2G84A
2GA1A
2GC7D
2GECA
2GEDA
2GENA
2GEYA
2GHTA
2GIAB
2GIYA
2GJ3A
2GJAA
2GJVA
2GKGA
2GKPA
2GL9A
2GLZA
2GMYA
2GRRB
2GS5A
2GU3A
2GUDA
2GUIA
2GWFA
2GWMA
2GWOA
2GXGA
2GYQA
2GZQA
2H0BA
2H0DB
2H1CA
2H1TA
2H2TB
2H30A
2H3LA
2H5CA
2H5NA
2H88C
2H88D
2H8EA
2H9UA
2HA8A
2HBOA
2HC8A
2HCMA
2HD9A
2HDIB
2HDVA
2HEWF
2HEYG
2HH6A
2HHGA
2HHZA
2HIYA
2HKVA
2HLJA
2HMVA
2HNGA
2HP4A
2HPLA
2HPSA
2HQ4A
2HQ7A
2HQ9A
2HQSC
2HSBA
2HT9A
2HTDA
2HU9A
2HUHA
2HUJA
2HVWA
2HW2A
2HW4A
2HWXA
2HX0A
2HX5A
2HY5A
2HY5B
2HY5C
2HYJA
2HYTA
2HZQA
2I02A
2I1SA
2I39A
2I4SA
2I51A
2I52A
2I6JA
2I74A
2I7AA
2I7FA
2I7HA
2I8BA
2I8DA
2I8TA
2I9AA
2I9CA
2I9WA
2IA1A
2IA7A
2IABA
2IAFA
2IAYA
2IB0A
2IBLA
2IC2A
2ICGA
2IDCA
2IDLA
2IF6A
2IFXA
2IG8A
2IGIA
2IGPA
2IIIA
2IJLA
2IKBA
2IKKA
2IL5A
2IMJA
2IMLA
2IMSA
2IMZA
2INWA
2IONA
2IQJA
2IQYA
2ISBA
2ISYA
2IT9A
2IU5A
2IYGA
2IYVA
2IZ6A
2J1AA
2J1VA
2J2JA
2J3TC
2J59B
2J6AA
2J6BA
2J6PA
2J73A
2J85A
2J8HA
2J9WA
2JA4A
2JA9A
2JCBA
2JDAA
2JDCA
2JDJA
2JE3A
2JEKA
2JI2A
2JJ7A
2JJSB
2JLIA
2JLJA
2JLMA
2LISA
2NLVA
2NMLA
2NN5A
2NPTA
2NQ3A
2NR7A
2NRKA
2NRRA
2NSZA
2NUJA
2NV0A
2NV4A
2NVNA
2NW2A
2NWFA
2NX2A
2NX4A
2NX8A
2NYBA
2NYIA
2O0PA
2O16A
2O1AA
2O1QA
2O28A
2O3BB
2O4DA
2O5HA
2O5UA
2O66A
2O6FA
2O6LA
2O6PA
2O70A
2O7AA
2O7MA
2O7TA
2O8QA
2O90A
2O9AA
2OA2A
2OAFA
2OB0A
2OB5A
2OBBA
2OD0A
2OD4A
2OD6A
2ODAA
2OEBA
2OFCA
2OFKA
2OFZA
2OGFA
2OGGA
2OH1A
2OH3A
2OHWA
2OIFA
2OIKA
2OIWA
2OIZD
2OJ6A
2OKFA
2OKMA
2OKQA
2OKUA
2OLMA
2OMDA
2OMLA
2OMOA
2OMZB
2ONFA
2ONUA
2OOCA
2OOJA
2OOKA
2OPCA
2OPDA
2OPKA
2OPLA
2OQMA
2OQOA
2ORWA
2OS0A
2OSOA
2OTMA
2OU3A
2OU5A
2OU6A
2OUWA
2OV0A
2OV7A
2OWAA
2OWPA
2OX6A
2OX7A
2OXGB
2OYAA
2OYOA
2OZHA
2OZJA
2OZNA
2P0BA
2P0NA
2P0SA
2P12A
2P14A
2P19A
2P25A
2P39A
2P3WA
2P57A
2P58C
2P65A
2P8GA
2P8IA
2PA7A
2PAGA
2PBRA
2PCNA
2PD1A
2PD2A
2PDRA
2PEBA
2PFBA
2PFIA
2PH0A
2PHPA
2PIEA
2PIMA
2PJSA
2PMAA
2PN0A
2PN2A
2PN6A
2PNDA
2PNMA
2PPNA
2PQVA
2PR5A
2PR7A
2PRBA
2PRVA
2PTMA
2PTTA
2PTTB
2PU9A
2PV4A
2PVBA
2PWWA
2PYQA
2PYTA
2Q03A
2Q0YA
2Q22A
2Q24A
2Q2HA
2Q30A
2Q3PA
2Q3QA
2Q3TA
2Q3WA
2Q3XA
2Q48A
2Q4PA
2Q5CA
2Q5XA
2Q78A
2Q7AA
2Q7BA
2Q82A
2Q9QC
2Q9RA
2QBWA
2QDLA
2QE9A
2QEBA
2QEUA
2QF4A
2QFAA
2QFEA
2QG6A
2QG8A
2QHKA
2QHQA
2QIPA
2QIYA
2QJ2A
2QJWA
2QJZA
2QKPA
2QL8A
2QLWA
2QLXA
2QMLA
2QMMA
2QN4A
2QNGA
2QNLA
2QNTA
2QPVA
2QPWA
2QQYA
2QQZA
2QS7A
2QS9A
2QSAA
2QSFX
2QSIA
2QT5A
2QUDA
2QUOA
2QUPA
2QVKA
2QYBA
2QYCA
2QZ7A
2QZQA
2QZTA
2R0FA
2R0XA
2R16A
2R1IA
2R25A
2R2AA
2R2CA
2R2YA
2R32A
2R39A
2R47A
2R4IA
2R4QA
2R5OA
2R6QA
2R6VA
2R78A
2R7HA
2R8EA
2RA9A
2RBDA
2RBGA
2RC3A
2RD9A
2RDCA
2RDGA
2RE2A
2RE7A
2RETB
2RFFA
2RFMA
2RFRA
2RGQA
2RH0A
2RH3A
2RHKA
2RHMA
2RI7A
2RIHA
2RIQA
2RJ2A
2RJLA
2RJZA
2RK9A
2RKQA
2RL8A
2RLDA
2SAKA
2TNFA
2UV4A
2UVOA
2UVPA
2UWIA
2UWNA
2UX0A
2V0UA
2V1MA
2V1OA
2V2KA
2V4XA
2V57A
2V5EA
2V5EB
2V5TA
2V79A
2V7FA
2V8FA
2V8QA
2V9VA
2VACA
2VB1A
2VBUA
2VEZA
2VGXA
2VH3A
2VI7A
2VIFA
2VJ2A
2VJWA
2VKJA
2VKPA
2VLIA
2VM5A
2VN6A
2VNGA
2VNLA
2VO9A
2VOFA
2VSWA
2VSZA
2VTGA
2VTYA
2VV6A
2VVDA
2VVWA
2VXTI
2VXZA
2VY8A
2VZBA
2VZCA
2VZPA
2W0GA
2W0IA
2W1RA
2W1SA
2W25A
2W2AA
2W31A
2W3GA
2W3XA
2W4EA
2W4LA
2W5ZA
2W6KA
2W7AA
2W86A
2W87A
2WAWA
2WB3A
2WBXA
2WCIA
2WCRA
2WCWA
2WDQC
2WDQD
2WDSA
2WFBA
2WFIA
2WFOA
2WFWA
2WG7A
2WGPA
2WH6A
2WJ9A
2WJGA
2WKKA
2WL8A
2WLUA
2WLVA
2WM8A
2WNOA
2WNXA
2WNYA
2WP7A
2WQ4A
2WSHA
2WTGA
2WV3A
2WVFA
2WWEA
2WY3B
2WZ8A
2WZ9A
2WZOA
2X29A
2X2SA
2X32A
2X3GA
2X46A
2X4HA
2X4JA
2X57A
2X5NA
2X5PA
2X5QA
2X5RA
2X5YA
2X7MA
2XBLA
2XC8A
2XDHA
2XDPA
2XDYA
2XEVA
2XFDA
2XFGB
2XFVA
2XG5B
2XGWA
2XHAA
2XHFA
2XI7A
2XIGA
2XJYA
2XKIA
2XODA
2XOLA
2XOMA
2XOVA
2XPPA
2XRHA
2XSEA
2XT2A
2XU8A
2XVMA
2XVOA
2XVSA
2XW6A
2XW7A
2XWSA
2XXNA
2XY2A
2XZ8A
2XZEA
2Y0OA
2Y28A
2Y32A
2Y3MA
2Y3VA
2Y3WA
2Y69D
2Y69E
2Y6XA
2Y71A
2Y78A
2Y8GA
2YBYA
2YFDA
2YFUA
2YG2A
2YGNA
2YGOA
2YH5A
2YH6A
2YILA
2YKZA
2YMSA
2YNQA
2YNYA
2YNZA
2YOPA
2YP6A
2YSKA
2YVEA
2YVOA
2YWIA
2YWLA
2YXBA
2YYHA
2YZIA
2YZJA
2YZKA
2Z08A
2Z0BA
2Z0TA
2Z0XA
2Z10A
2Z14A
2Z15A
2Z3HA
2Z3RA
2Z45A
2Z51A
2Z6DA
2Z6OA
2Z98A
2ZCAA
2ZCMA
2ZDPA
2ZEXA
2ZF9A
2ZFDB
2ZK9X
2ZMFA
2ZNRA
2ZNZA
2ZOPA
2ZOUA
2ZQMA
2ZQNA
2ZS0B
2ZS0D
2ZSCA
2ZVYA
2ZX0A
2ZXJA
2ZYCA
2ZZDA
2ZZDB
3A07A
3A0YA
3A1BA
3A1PA
3A2EA
3A2ZA
3A35A
3A4CA
3A57A
3A5PA
3A6RA
3A6SA
3ACAA
3ADYA
3AFPA
3AG3D
3AG3E
3AG7A
3AGNA
3AGTA
3AGYA
3AJ4A
3AJVA
3AJVB
3AK8A
3AKBA
3AKOA
3AKSA
3AQJA
3AS5A
3AY2A
3AYHA
3B02A
3B08A
3B33A
3B42A
3B48A
3B5KA
3B64A
3B79A
3B7CA
3B8FA
3B8LA
3BA3A
3BB9A
3BCIA
3BCWA
3BCYA
3BDEA
3BDVA
3BEDA
3BESL
3BF4A
3BFQG
3BGUA
3BJ6A
3BJKA
3BJNA
3BJOA
3BKRA
3BL4A
3BLNA
3BLZA
3BM7A
3BMZA
3BN3B
3BN7A
3BODA
3BOQA
3BQAA
3BQEA
3BQXA
3BRCA
3BROA
3BSWA
3BT5A
3BVFA
3BWLA
3BWUD
3BWVA
3BWZA
3BX4B
3BY8A
3BYQA
3BZ6A
3BZHA
3BZTA
3C1DA
3C1QA
3C5KA
3C6VA
3C7MA
3C7XA
3C85A
3C8IA
3C8LA
3C9PA
3CANA
3CAOA
3CBNA
3CCGA
3CEBA
3CEWA
3CEXA
3CF4G
3CGGA
3CHBD
3CHMA
3CI3A
3CI6A
3CITA
3CJDA
3CJEA
3CJNA
3CK1A
3CK2A
3CLJA
3CM3A
3CNEA
3CNGA
3CNHA
3CNIA
3CNUA
3CNVA
3CNXA
3CO5A
3COLA
3COOA
3CP3A
3CP5A
3CQBA
3CQRA
3CQVA
3CRYA
3CT5A
3CT6A
3CT8A
3CU3A
3CVBA
3CWFA
3CX2A
3CXKA
3CYIA
3CYPB
3CZ1A
3CZ6A
3CZXA
3CZZA
3D01A
3D06A
3D0FA
3D0JA
3D1BA
3D1PA
3D22A
3D32A
3D3BA
3D3SA
3D4EA
3D4RA
3D5PA
3D6MA
3D6WA
3D79A
3D7JA
3D82A
3D89A
3D8PA
3D9NA
3D9RA
3D9XA
3DA0A
3DA7A
3DALA
3DB0A
3DB7A
3DBOB
3DCMX
3DCXA
3DD7A
3DDCB
3DEOA
3DF8A
3DFGA
3DLOA
3DLQI
3DM8A
3DMCA
3DMNA
3DN7A
3DNSA
3DNXA
3DO8A
3DOUA
3DP1A
3DPJA
3DQGA
3DQYA
3DRZA
3DSBA
3DT5A
3DXEA
3DZAA
3E0HA
3E0ZA
3E3UA
3E4GA
3E4VA
3E6QA
3E7HA
3E8MA
3E8OA
3E8PA
3E99A
3E9VA
3EBEA
3EBNA
3EBTA
3EBYA
3EC6A
3ECFA
3ECHA
3ECYA
3EDOA
3EEAA
3EEFA
3EEHA
3EERA
3EF4A
3EF8A
3EFAA
3EFYA
3EGNA
3EHCA
3EHDA
3EHGA
3EJGA
3EJKA
3EJVA
3EK3A
3ELKA
3ELSA
3EMFA
3EMIA
3EN8A
3ENUA
3EO4A
3EO5A
3EO6A
3EOIA
3ER7A
3ES1A
3ES4A
3ETZA
3EURA
3EXNA
3EXQA
3EXZA
3EY8A
3EYEA
3EYTA
3EZIA
3F08A
3F0DA
3F0IA
3F14A
3F1ZA
3F2IA
3F2ZA
3F40A
3F43A
3F4AA
3F4MA
3F5BA
3F5OA
3F5RA
3F62A
3F7CA
3F7EA
3F7LA
3F7SA
3F7XA
3F81A
3F8KA
3F8XA
3F95A
3F9SA
3F9UA
3F9XA
3FAJA
3FBUA
3FCNA
3FD4A
3FDXA
3FETA
3FEUA
3FF0A
3FF2A
3FF4A
3FFLA
3FFVA
3FFYA
3FG8A
3FG9A
3FGYA
3FH1A
3FHKA
3FHVA
3FI7A
3FJ2A
3FJSA
3FJVA
3FK8A
3FKAA
3FL2A
3FLHA
3FLJA
3FM2A
3FN5A
3FNCA
3FOJA
3FOVA
3FP5A
3FPNA
3FPWA
3FRQA
3FRRA
3FS5A
3FSAA
3FSDA
3FSOA
3FT1A
3FTTA
3FUYA
3FVBA
3FVWA
3FWZA
3FXHA
3FY6A
3FYNA
3FZ4A
3FZEA
3FZGA
3G0KA
3G0MA
3G13A
3G14A
3G16A
3G2EA
3G2SA
3G39A
3G46A
3G48A
3G5JA
3G7PA
3G7XA
3G8ZA
3G98A
3GA3A
3GA4A
3GAXA
3GBOA
3GBWA
3GBYA
3GDWA
3GDZA
3GE3E
3GFAA
3GFSA
3GGYA
3GHJA
3GI7A
3GIOA
3GK6A
3GKMA
3GLVA
3GM5A
3GMGA
3GMXA
3GN3A
3GN5A
3GP4A
3GP6A
3GPKA
3GQQA
3GQSA
3GRDA
3GT6A
3GUDA
3GUZA
3GV1A
3GWIA
3GWNA
3GWRA
3GX8A
3GXHA
3GY9A
3GYDA
3GYKA
3GYZA
3GZ8A
3GZBA
3GZRA
3GZXB
3H05A
3H0NA
3H16A
3H35A
3H3HA
3H3IA
3H4OA
3H50A
3H51A
3H5JA
3H6QA
3H6RA
3H6XA
3H79A
3H7HA
3H86A
3H87A
3H8TA
3H8UA
3H8ZA
3H95A
3H9WA
3HA2A
3HA9A
3HCGA
3HCJA
3HD4A
3HDEA
3HDFA
3HE0A
3HF5A
3HH1A
3HIEA
3HJ7A
3HLYA
3HM4A
3HMCA
3HMZA
3HNWA
3HNYM
3HOIA
3HP4A
3HPCX
3HPKA
[truncated: 1,753 more rows]

## Sheet: Table 2
threshold_cutoff	T4_lysozyme_MCC	packpred_weight	Shannon_weight	FADHM_weight
1.6	0.423742	1.5	1.75	0.5
1.7	0.423719	2.25	3	1.25
2	0.423639	2	3	1.25
1.9	0.423048	2.25	3	1.25
1.4	0.422462	2.5	3	1.25
1.6	0.422176	1.75	2.5	1
1.9	0.421717	1.75	2	0.5
1.9	0.421528	2	2.75	1
1.6	0.421312	1.25	2	0.75
1.9	0.421101	2	3	1.25
0.9	0.421059	1	2	1
1.1	0.421	1.25	1.75	0.75
1.7	0.42089	1.75	2.5	1
1.8	0.4205	1.75	2.5	1
1.4	0.420277	1	1.75	0.75
1.1	0.420228	1.75	2.25	1.25
1.6	0.420201	2.25	3	1.25
1.9	0.420141	1.5	2.5	1
1.5	0.420127	1	1.75	0.75
2	0.420127	2	2.75	1
1.3	0.420066	1.5	2	0.75
1.3	0.419952	1.75	2.25	1
1.4	0.419952	2.25	2.75	1.25
1.8	0.419946	1.75	2.5	1.25
1.6	0.419923	2	2.75	1.5
2	0.419911	2.25	2.25	0.5
1	0.419815	2	2.25	1
0.7	0.419804	1	1.25	0.5
1.4	0.419804	2	2.5	1
0.6	0.419762	1	1.25	0.5
1.2	0.419762	2	2.5	1
1	0.419691	1.25	1.75	0.75
1.5	0.419636	1.75	2.5	1
1.1	0.419625	2	2.5	1.5
1.5	0.419427	1.5	2.25	1
0.5	0.419418	2.75	3	1.75
1.4	0.419409	1.75	1.75	0.5
1.2	0.419345	2.5	3	1.75
1.8	0.41933	1.25	2.25	1
1.2	0.41933	1.5	2	0.75
1.6	0.419098	2	2.75	1
1.4	0.419085	1.25	1.5	0.5
1.7	0.419085	1.5	1.75	0.5
1.9	0.419044	2.25	3	1.5
1.3	0.419044	2.5	3	1.75
1.3	0.419011	2	2.5	1
0.9	0.418963	1.5	2.25	1
1.9	0.418918	2.5	2.5	0.75
1.1	0.418905	1.75	2.25	1
1.5	0.418813	2	2.75	1.25
1.9	0.418767	1.5	3	1.25
2	0.418756	1.75	2	0.5
1.7	0.418676	2	2.75	1
0.7	0.418529	0.75	1.5	0.75
1.4	0.418529	1.5	3	1.5
1.4	0.418529	1.75	3	1.25
0.3	0.418504	3	2.5	1
0.7	0.4184	1.75	2.25	1
1.3	0.418385	2.5	3	1.25
1.6	0.418298	1.5	2.25	1
1.5	0.418254	1.25	2	1
0.9	0.418105	0.75	1.25	0.5
1.8	0.418105	1.5	2.5	1
1.2	0.418074	2.25	2.75	1.25
1.9	0.41797	2	2.25	0.75
1.9	0.417963	1.75	2.75	1.25
1	0.417953	1.75	2.75	1.25
0.6	0.417953	2	2.75	1.25
1.7	0.417949	2.5	3	1.5
1.4	0.417933	2.75	3	1.25
1.1	0.417894	0.75	1	0.25
1.3	0.417893	1.5	2	1
1.2	0.417871	1.75	2.25	1.25
1.1	0.417794	2.5	2.75	1.25
1.7	0.417784	0.75	1.75	0.75
0.9	0.417751	1.75	2.75	1.25
0.9	0.41775	2	2.25	1
0.8	0.41775	2.25	2.5	1.25
1.2	0.41775	2.75	3	1.25
0.9	0.41775	2.75	3	1.5
1.5	0.417669	2.25	2.75	1
1.1	0.417666	1.5	2	0.75
1.7	0.417639	2	2	0.5
0.5	0.417617	1	1.25	0.75
1	0.417617	2	2.5	1.5
1.4	0.417608	1.5	2.5	1.25
1.9	0.417608	1.75	2.75	1
1	0.417583	1.5	2	1.25
1.5	0.417583	2	2.5	1
0.8	0.417576	1.5	1.75	0.75
1.5	0.417548	1.75	3	1.25
1.1	0.417548	1.75	3	1.5
0.6	0.417491	2.25	2.75	1.25
1.7	0.417462	1.25	2.5	1
0.4	0.417441	2.75	2.75	1.25
0.8	0.417362	3	2.75	1
1.6	0.417351	1.5	2.25	1.25
1.5	0.417351	2	2.5	1.25
0.8	0.417348	1.75	2	0.75
1.4	0.417348	2.25	2.75	1
0.5	0.417348	2.5	2.5	1
0.7	0.417297	2.25	2.75	1.25
1.3	0.417286	2.25	2.75	1.5
0.9	0.417286	1	1.75	0.75
1.8	0.41727	2.25	3	1.25
1.4	0.417227	2	2.75	1
1.5	0.41721	1.25	2	0.75
1.2	0.41721	1.25	2	1
1.4	0.41721	2	2.75	1.25
1.3	0.417175	2	3	1.5
2	0.417164	1.75	2.75	1
1.1	0.417164	2	2.5	1
1	0.417139	1.75	2.5	1.25
0.7	0.417121	2	2.25	1.25
0.6	0.417121	2.75	2.5	1
1.4	0.417119	1.25	2	0.75
1.3	0.417044	1.5	2.75	1.25
0.5	0.417043	2.25	2	0.75
0.9	0.417043	2.5	2.75	1.5
1.9	0.417034	1.25	2.25	1
1.6	0.417029	2.5	3	1.25
1	0.41692	0.75	1.25	0.5
2	0.41692	1.5	2.5	1
1.1	0.41692	2.25	2.75	1.25
1.8	0.41692	2	2.75	1
1.9	0.416892	1.5	2.5	1.25
1	0.416879	2.25	3	1.25
1	0.416878	2.25	2.5	1
0.4	0.416877	2.5	3	1.25
0.6	0.416836	2	2.25	1.25
0.2	0.416823	1.5	1.75	0.75
0.4	0.416793	2.25	2.25	1.25
1.6	0.416746	1.25	2.5	1
1.5	0.41673	2.25	3	1.75
1.5	0.416711	1.75	2.5	1.5
0.8	0.416704	1	1.5	0.75
0.5	0.416704	2.25	2.5	1.25
1.6	0.416704	2	3	1.5
0.6	0.416703	1.75	2	1.25
1.8	0.416688	2.5	2.5	0.75
1.4	0.416677	1.5	2	0.75
0.4	0.416663	0.75	1	0.5
0.8	0.416663	1.5	2	1
1.2	0.416663	2.25	3	1.5
1.5	0.416657	2.5	3	1.25
0.8	0.416653	1	1.75	0.75
0.7	0.416635	2	2.5	1.25
0.8	0.416629	1.5	2.25	1
0.1	0.416629	2.75	3	1.25
1.3	0.416623	2	3	1.25
1.2	0.416578	1	1.5	0.75
1.1	0.416556	1.75	2	0.75
0.7	0.416498	1.5	1.75	0.75
0.3	0.416498	1.75	1.75	0.75
1.5	0.416492	1.75	2.25	0.75
1.1	0.416492	2.75	3	1.25
0.6	0.416471	1.75	1.75	0.75
1.2	0.416471	2.25	2.75	1.5
0.9	0.416432	2.25	2	0.5
1.3	0.416423	1.25	1.75	0.75
2	0.416423	1.5	2.5	1.25
1.9	0.416423	2	2.75	1.25
1.5	0.41641	1.5	2.25	1.25
0.6	0.416348	0.75	1.25	0.5
1.2	0.416348	1.5	2.5	1
1.7	0.416332	1.5	2	0.5
2	0.416324	1.5	2	0.75
1.9	0.416318	1	2	0.75
1.7	0.416318	1.5	2.25	0.75
1.4	0.416318	1.5	2.25	1
1.1	0.416287	2.25	2.5	1
1.7	0.416287	2	2.75	1.25
1	0.416264	1.25	2.25	1
0.1	0.416251	2	2	1
1.3	0.416251	2.25	2.75	1
0.1	0.416225	2.5	2	0.75
0.1	0.416216	1.25	2.25	1.5
0.5	0.416199	2.75	3	1.5
1.5	0.416194	1.5	2.75	1.25
1.5	0.416163	1.5	2.5	1.25
1.7	0.416158	1	1.75	0.75
1.3	0.416155	2.25	2.5	1
1.1	0.416155	3	3	1.25
0.7	0.416139	1.25	1.75	0.75
0.9	0.416139	2	2.75	1.25
1.5	0.416139	2	2.75	1
1.8	0.416122	1.5	2.25	1
1.6	0.416122	2.25	3	1.75
1	0.416121	1.25	1.75	1
0.2	0.416121	1.5	1.25	0.5
0.7	0.416121	2.75	2.5	1
0.4	0.416121	3	2.5	1
0.1	0.416121	2	2	1.25
1.3	0.416121	2.5	3	1.5
0.5	0.416113	3	3	1.5
0.5	0.416083	2	2	0.75
0.1	0.416083	2.25	2.25	1.25
0.9	0.415992	2.5	2.5	1
0.3	0.415992	2.75	2.25	0.75
1.6	0.415981	1.75	3	1.25
1.2	0.415953	1.75	2.25	1
2	0.415953	1.75	2.75	1.25
0.9	0.415911	1.5	2	0.75
1.4	0.4159	2.25	3	1.75
0.5	0.415845	1.25	1.25	0.5
1	0.415845	2.5	2.5	1
1.6	0.415842	1.25	2.75	1.25
1.1	0.41584	1	1.5	0.75
1.9	0.415825	2	3	1.75
0.5	0.415805	1.75	2	1
2	0.415768	1.5	3	1.25
1.1	0.415768	1.75	2.75	1.25
1.1	0.415755	2	2.75	1.25
1.1	0.415696	1	1.5	0.5
1.8	0.415696	1.75	2.5	0.75
1.5	0.415692	1	2	0.75
1	0.415669	2.25	3	1.5
1.6	0.415665	1.5	2.25	0.75
0.7	0.415662	1.5	2.25	1
1.1	0.415662	2	3	1.25
0.9	0.415659	1.5	1.75	0.75
1.9	0.415659	1.75	2.5	1
0.9	0.415659	2.25	2.5	1.25
1.7	0.41565	2.25	3	1
0.9	0.415582	2.25	2.75	1.75
0.8	0.415582	2.75	3	1.75
0.2	0.415575	1.25	1.75	1
0.4	0.41557	2.5	2.5	1.25
1.4	0.415563	2.25	2.75	1.5
2	0.415563	2	3	1.75
1.4	0.415563	1	2	0.75
0.2	0.415563	2.25	2.5	1
1.4	0.415557	1.75	2.25	0.75
0.3	0.415542	1.5	3	2
0.7	0.41554	2.5	2.5	1.25
1.2	0.41554	2.75	2.75	1
0.7	0.415535	1.5	1.75	1
1.1	0.415535	2.5	2.25	0.5
2	0.415515	2	2.25	0.75
1.1	0.41543	0.75	1.25	0.5
1.2	0.41543	2.25	2.5	1
0.9	0.415414	2.5	2.75	1.25
1.9	0.415401	1.5	2.75	1
1.6	0.415368	2	2.25	0.75
1.3	0.415366	1.75	2.5	1.25
0.9	0.415366	2.75	3	1.25
0.4	0.41536	1.5	1.75	0.75
0.6	0.415331	1.5	1.75	1
0.8	0.415331	1.75	2	1
0.9	0.415285	1.75	2.5	1.25
0.4	0.415285	2	2.25	1
1.1	0.415261	1.25	2.25	1
0.2	0.415247	0.75	1	0.5
0.4	0.415247	1.5	2	1
0.6	0.415247	2.25	3	1.5
1.3	0.415194	1.75	2.75	1.5
1.9	0.415194	1.75	3	1.5
1.6	0.415194	2.25	2.75	1
0.1	0.415189	1.25	2.5	1.75
1.4	0.415168	1.75	2.5	1
1.9	0.415168	1.25	1.75	0.5
0.7	0.415165	0.5	1	0.5
1.4	0.415165	1	2	1
1.2	0.415146	2.25	3	1
1.2	0.415146	2	3	1.25
1.1	0.415145	2.5	2.75	1
1.1	0.415143	1.25	2	0.75
0.3	0.415143	2.25	2.5	1
0.4	0.415143	2.25	2.75	1.25
0.8	0.415143	2	2.75	1.25
0.4	0.415112	2	2.5	1.25
1.7	0.41511	1.25	3	1.5
1.2	0.41511	1.5	2.75	1.25
0.8	0.415093	2.5	2.75	1.5
1.3	0.415093	2.75	3	1.25
2	0.415029	1	2	0.75
0.3	0.415029	2.75	2.75	1.5
0.8	0.415029	2.75	3	1.5
1.4	0.415026	2.75	2.5	0.5
1.7	0.415015	1.25	1.5	0.25
0.6	0.415012	2.75	3	1.75
1.7	0.415009	1.5	2.25	1
1.4	0.415009	1.75	2.25	1
0.9	0.414996	1	1.5	0.5
1.8	0.414996	2	3	1
0.8	0.41497	1.25	1.5	0.75
2	0.41497	2	2.75	1.25
1.6	0.41497	2.5	3	1.5
1.8	0.414969	2	2.25	0.75
1.3	0.414961	2	2.5	1.25
1.8	0.414961	2	3	1.75
0.3	0.414948	1	1	0.5
1.7	0.414948	1.75	2.5	1.25
0.6	0.414948	2	2	1
0.5	0.414948	2	2.25	1.5
1	0.414948	2.25	2.75	1.75
0.9	0.414948	3	3	1.5
0.3	0.414934	1	1.25	0.75
0.6	0.414934	2	2.5	1.5
1.2	0.41492	1.75	3	1.5
0.5	0.41492	2.5	3	1.25
0.5	0.414897	1.5	2	1
0.7	0.414877	2.25	2.5	1.25
1.6	0.414877	2	2.75	1.25
1.3	0.414869	1	1.5	0.5
1.2	0.414869	2	2.5	1.25
0.8	0.414862	1.5	2.5	1.25
1.1	0.414859	1.5	1.5	0.5
0.1	0.414851	1.5	1.5	0.75
1	0.414851	1.75	2.25	1
0.7	0.414851	1.75	2.25	1.25
1.8	0.414851	1.75	2.75	1.25
0.2	0.414851	3	3	1.5
1.4	0.414784	1.75	2.75	1.5
0.9	0.414784	2.5	3	1.5
0.8	0.414776	1.75	2.75	1.25
1.3	0.414776	1.75	3	1.25
1.3	0.414775	2.75	2.5	0.75
1.8	0.414766	2	2.75	1.5
1.2	0.414763	1.5	1.75	0.5
0.5	0.414763	2.5	2.75	1.75
1.7	0.414763	2.5	3	1.25
0.3	0.414754	0.75	1	0.5
0.6	0.414754	1.5	2	1
0.9	0.414754	2.25	3	1.5
0.9	0.41474	1.75	2	0.75
0.4	0.41474	2.25	2.25	1
1	0.41474	2.75	3	1.25
1.4	0.414732	1.25	2.75	1.5
0.7	0.414714	1.25	2	1
0.5	0.414714	1.75	2.25	1
0.6	0.414714	1.75	2.5	1.25
0.1	0.414714	2	2.25	1
1.1	0.414696	1.25	1.75	1
1.1	0.414694	1.25	2	1
1	0.414694	2	2.75	1.5
0.9	0.414691	1	1	0.25
1.8	0.414691	2	2	0.5
0.9	0.414673	1.5	2.25	1.25
1.1	0.414673	1.75	2.5	1.25
1.8	0.414673	1.75	3	1.5
1.1	0.414669	2.25	3	1.5
0.8	0.41466	2.25	2.5	1.5
1.1	0.414659	2	2.25	1
0.8	0.414659	2	2.25	1.25
1.6	0.414659	2.5	2.75	1
0.7	0.414649	2.5	2.5	1
0.8	0.414617	2.5	2.75	1.25
0.7	0.414617	2.75	2.75	1
1.2	0.41458	1.25	2.5	1.25
1.7	0.414561	2.25	2.25	0.75
0.7	0.41453	2.75	3	1.75
1	0.41453	3	3	1.25
0.7	0.414528	0.75	1.25	0.5
1.4	0.414528	1.5	2.5	1
0.5	0.414528	2	3	1.75
1.6	0.414525	2.25	2.25	0.75
0.4	0.414499	1	1.5	0.75
0.7	0.414499	2	2.75	1.25
0.8	0.414499	2	3	1.5
0.4	0.414465	1.25	1.75	0.75
1.8	0.414465	1.5	3	1.25
1	0.414465	2	3	1.25
2	0.414438	1.5	2.25	0.75
1.8	0.414438	2	2.75	1.25
0.7	0.414428	1.75	2	1.25
1.7	0.414428	2.25	3	1.75
1.6	0.414428	3	2.75	0.5
0.2	0.414416	2.5	2.5	1.25
0.5	0.414416	3	3	1.25
1.7	0.414401	0.75	1.25	0.25
0.9	0.414383	2.75	2.75	1.25
0.5	0.414378	1.25	1.5	1
1.7	0.414378	2	2.75	1.5
1	0.414378	2.5	3	2
0.6	0.414363	0.75	1	0.5
1.2	0.414363	1.5	2	1
0.9	0.414363	2	2	0.75
1.8	0.414363	2.25	3	1.5
1.6	0.414363	2.75	2.75	0.75
0.2	0.414356	1.25	2.5	1.75
0.8	0.41435	2.25	3	1.5
0.3	0.41435	2.5	2.75	1.25
0.8	0.414342	2.75	2.75	1
0.8	0.414338	2.25	2.5	1
1	0.414319	1.5	2.75	1.5
0.1	0.414309	2.75	2.75	1.75
0.5	0.414282	2.5	3	1.5
1.7	0.414276	1.25	2	0.75
1.5	0.414275	2.25	3	1.25
0.3	0.414231	1.25	1.5	0.75
1.6	0.414231	2.25	3	1
0.6	0.414231	2.5	3	1.5
1.2	0.414228	1.75	2.5	1.25
1.9	0.414203	2.75	2.75	1
0.9	0.414196	0.5	1	0.5
1.8	0.414196	1	2	1
2	0.414196	2.25	3	1.25
0.4	0.414196	3	3	1.75
1	0.414181	1.5	2	0.75
0.7	0.414164	2	1.75	0.5
1.4	0.414119	1.5	2.25	1.25
0.2	0.414095	1.75	2.5	1.5
0.9	0.414095	2	3	1.5
0.2	0.414095	2.75	3	1.25
1.1	0.414087	2.25	3	1.25
1.3	0.41408	1.5	2.5	1
1.3	0.414078	2	2.75	1.75
0.6	0.414078	2.5	2.75	1.75
0.6	0.414078	2.75	2.75	1.5
0.5	0.414078	2.75	3	2
2	0.414073	1.75	2.75	1.5
1.6	0.414073	2.25	2.75	1.25
0.6	0.414073	2.75	3	2
2	0.41405	2.25	2.5	1
1.6	0.414016	0.75	1.25	0.25
1.4	0.414003	1	2.25	1
0.1	0.414003	1.25	2	1.25
0.7	0.413988	2	2.25	1
0.2	0.413977	1.25	1.5	0.75
0.4	0.413977	2.5	3	1.5
0.1	0.413976	1	2.25	1.75
0.9	0.413976	1.25	2.25	1
1.1	0.413976	1.5	2.75	1.25
1.2	0.413967	1.25	1.75	0.75
0.4	0.413967	2.25	2	0.75
0.7	0.413967	3	2.75	1
0.4	0.41395	2.25	2.5	1.5
0.7	0.41395	3	3	1.25
1.3	0.413931	2.5	2.25	0.5
1	0.413922	1	1.75	0.75
1	0.413909	1.75	2	0.75
1	0.413909	2.5	2.75	1.25
0.5	0.413908	1.25	1.75	0.75
1.8	0.413908	1.75	3	1
1.4	0.413908	0.5	1	0.25
1.8	0.413908	1.75	2	0.5
1.3	0.413906	1.75	2.25	1.25
0.8	0.413906	3	2.5	0.75
1.4	0.413906	3	2.75	0.75
1.1	0.413899	1.5	2.25	1.25
1.6	0.413899	1.5	2.5	1.25
1.5	0.413899	1.75	2.75	1.5
0.9	0.413899	2	2.5	1.25
0.6	0.413895	0.75	0.75	0.25
1.2	0.413895	1.5	1.5	0.5
1.8	0.413895	2.25	2.25	0.75
0.8	0.413885	1.75	2.5	1.25
0.8	0.413868	2	2	0.75
0.8	0.413868	2.75	2.75	1.25
0.5	0.413868	3	2.75	1.25
0.1	0.41383	2.25	1.75	0.75
1.1	0.41383	2.5	2.75	1.5
1.3	0.413826	0.5	1.25	0.5
0.7	0.413826	2.25	2.75	1.5
1.7	0.413807	2.5	3	1
0.2	0.413807	2.75	2.75	1.5
1.3	0.413807	2.75	3	1
0.7	0.413806	1.5	1.5	0.5
0.3	0.413806	1.75	1.75	1
1.4	0.413806	3	3	1
1.6	0.413788	1.25	2	1
0.7	0.413788	2.5	2.75	1.75
0.8	0.413779	2.25	2.25	1
0.2	0.413779	2.5	2	0.75
1.5	0.413779	2.5	3	1.5
1.3	0.413768	1	1.75	0.75
1	0.413768	1.5	2.25	1.25
1.3	0.41376	1.5	1.5	0.25
1.3	0.41376	1.5	1.75	0.75
2	0.413756	2.5	2.5	0.75
0.9	0.413755	2	2.5	1
0.6	0.413755	2	2.5	1.25
0.5	0.413751	1.75	1.75	0.75
0.8	0.41373	3	3	1.25
0.9	0.413725	1.25	1.75	0.75
1.5	0.413725	2	3	1.5
1.2	0.413699	1.75	2.25	0.75
1.6	0.413688	1.75	2.75	1.25
1.2	0.413688	2	2.75	1.25
0.6	0.413679	0.5	0.75	0.25
1.2	0.413679	1	1.5	0.5
1.8	0.413679	1.5	2.25	0.75
1	0.413679	2	2.5	1.25
0.6	0.413679	3	3	1.25
1.1	0.413677	1.5	2.5	1
0.6	0.413663	1.25	1.75	0.75
0.1	0.413663	1.75	2.25	1.25
1.4	0.413662	1.5	2.75	1.25
1.7	0.413654	1.25	2	1
1.3	0.413635	1.5	2.25	0.75
0.6	0.413635	1.75	2.25	1
1	0.41363	2.75	3	1.5
1.9	0.413619	1	2.5	1
1.1	0.413619	1.25	2.5	1.25
1.5	0.413578	2.75	2.5	0.75
0.1	0.413566	2.75	2.75	1.5
1	0.413564	2	2	0.75
2	0.413564	2.25	3	1.5
1.2	0.413564	1.25	2.25	1.5
0.2	0.413564	2.25	2.25	1.25
0.6	0.413564	2.5	2.75	1.5
0.5	0.413549	2.25	2.5	1.5
2	0.413547	1.75	2.25	0.5
0.7	0.413547	2.25	2.25	1
0.4	0.413547	2.5	2.25	1
0.7	0.413519	2.25	3	1.5
0.4	0.413508	2	1.75	0.75
1.1	0.4135	0.75	1.5	0.5
1.7	0.4135	1.25	2.75	1.25
1.7	0.4135	1.5	2.75	1
1	0.4135	2	2.75	1
0.4	0.413499	1.5	1.5	0.75
1.2	0.413499	2.5	2.75	1.25
0.8	0.413499	3	3	1.5
1.3	0.413486	2.75	2.75	1
1.7	0.413484	1.75	3	1.25
2	0.41348	2.75	2.75	1
0.6	0.413468	2.75	3	1.5
1.2	0.413437	1.25	2.25	1
1.8	0.413437	1.5	2.75	1
0.8	0.413422	2.5	3	1.25
0.3	0.413412	1.25	1.25	0.5
0.8	0.413412	2	2.25	1
0.6	0.413412	2.5	2.5	1
1.9	0.413406	1.75	2.5	1.25
1.2	0.413406	2.75	2.5	0.75
1.6	0.413406	1.75	2.25	0.75
0.5	0.413406	2.75	2.5	1
2	0.4134	0.75	1.5	0.5
0.3	0.413384	2.25	2.25	1
1.9	0.413384	2.25	3	1
1.5	0.413384	2.5	3	1
0.9	0.41336	2.5	3	1.75
0.2	0.413343	1.75	2	1
1.2	0.413325	1.75	2.75	1.25
0.5	0.413325	2.25	2.75	1.25
1.3	0.413315	1.75	2.25	0.75
0.9	0.413315	2	2.25	0.75
0.3	0.413315	2.5	2.75	1.5
1.2	0.413303	1	1.25	0.25
0.3	0.4133	1.75	1.5	0.5
0.5	0.4133	2.75	2.75	1.5
0.6	0.413287	1.5	2.25	1
0.9	0.413287	2	3	1.25
0.4	0.413274	1.5	1.75	1
1.6	0.413274	2	2.5	0.75
0.4	0.413274	3	2.75	1
0.7	0.413262	1.75	2	0.75
1.5	0.413247	1	2.25	1
1.3	0.413238	1.5	3	1.5
0.6	0.413236	1.25	1.5	0.5
1.2	0.413236	2.5	3	1
1.9	0.41323	1.75	2.75	1.5
1.1	0.41323	2.75	3	1.5
1.6	0.41323	0.75	2	0.75
0.3	0.41323	1.5	2.75	1.75
1.4	0.413228	1	1.25	0.25
0.6	0.413225	1.75	2.25	1.25
0.8	0.413225	2	2.5	1.25
1	0.413225	2.75	3	1
1.2	0.413223	1	1.25	0.5
1.1	0.413209	2.25	2.75	1
0.8	0.413203	2.5	2.75	1
1	0.413198	1.5	1.75	0.75
1.4	0.413198	2	2.5	1.25
0.7	0.413198	1	1.5	0.75
1.2	0.413198	1.5	2.25	1
1.2	0.413198	1.75	2.75	1.5
1.4	0.413198	2	3	1.5
1.5	0.413197	0.75	1.25	0.25
0.4	0.413197	2.75	2.25	0.75
0.1	0.413194	1.25	1.25	0.75
0.2	0.413194	2.5	2.5	1.5
0.7	0.413194	2.75	2.75	1.25
1.8	0.413185	1.25	2.5	1
1.6	0.413185	1.75	2.75	1
0.8	0.413164	2	1.75	0.5
0.8	0.413151	1.25	1.5	0.5
1.6	0.413151	2.5	3	1
1.3	0.413093	1.25	2.75	1.5
0.1	0.413093	2.25	2.5	1
1.9	0.413088	1	1.5	0.25
1.5	0.413066	1.25	1.75	0.5
2	0.413066	1.25	2.25	1
1	0.413048	2	2.25	1.25
0.4	0.413048	2	2.75	1.5
0.5	0.413043	1.25	1.5	0.75
0.8	0.413043	2.25	2.75	1.5
1	0.413043	2.5	3	1.5
0.4	0.413023	1.75	1.75	0.75
0.3	0.413016	1	1.25	0.5
0.6	0.413016	2	2.5	1
1.5	0.412983	2	2	0.75
1.6	0.412976	1.5	2.75	1
1.7	0.412976	1.75	3	1
0.5	0.412975	1.75	2	1.25
1.5	0.412975	2.25	2.75	1.25
1.5	0.412965	2.25	2.25	0.5
1.4	0.412949	1.25	2.25	1.25
1.8	0.412949	1.5	2.75	1.5
1.7	0.412949	2	3	1.5
1	0.412949	2.5	2.75	1
1.1	0.412927	1.75	2	1
0.7	0.41292	2.5	2.25	0.75
1.9	0.412916	1.25	2	0.75
1.4	0.412916	2	2.75	1.75
0.8	0.412916	2.75	2.5	1
1.6	0.412901	1.25	1.75	0.5
1.4	0.412901	1.75	2.5	1.5
1.3	0.412883	1.75	3	1.5
1	0.412875	2.25	2.75	1
1.3	0.412872	1.25	1.5	0.5
1.5	0.412872	2	2.25	1
1.3	0.41287	2	3	1.75
1	0.412869	2.75	2.25	0.5
1	0.412869	3	2.5	0.75
0.1	0.412861	3	3	0.5
0.9	0.412846	3	3	1.25
1	0.412834	1.25	2	0.75
1.8	0.412814	1.5	1.75	0.5
2	0.412814	3	2.75	0.75
0.6	0.412812	1.25	1.5	0.75
1.9	0.412812	1.5	2.25	0.75
0.7	0.412812	1.75	2	1
1	0.412812	2	2.75	1.75
1.2	0.412812	2.5	3	1.5
1.7	0.412806	1.25	2.25	1
0.6	0.412806	2	2.25	1
1.1	0.412806	2.5	3	1.25
0.7	0.412804	1.75	2.75	1.5
1	0.412798	2.25	2	0.5
2	0.412758	1.5	2.75	1.25
1.1	0.412758	1.75	2.25	0.75
0.8	0.412758	1.75	2.25	1
1.9	0.412756	1.5	1.75	0.25
0.7	0.412736	2.5	3	1.25
0.6	0.412733	2.5	2.25	0.75
0.7	0.412733	3	3	1.5
0.2	0.412726	1.75	1.75	0.75
0.2	0.412726	2.5	2.75	1.5
0.7	0.412709	2.5	3	1.5
1.2	0.412709	0.75	1.75	1
0.7	0.412709	1.5	2	1
1.3	0.412709	2.25	3	1.25
1.4	0.412702	2.5	3	1.75
0.8	0.412689	1.75	2.5	1
1.6	0.412675	1.25	1.5	0.25
1.4	0.412656	0.75	1.5	0.75
2	0.412654	2.25	2.5	0.75
1.1	0.412654	2.5	2.25	0.75
1.8	0.412641	0.75	1.75	0.75
0.3	0.412641	2	2	1
0.5	0.412641	2.25	2.25	1
0.1	0.412641	2.5	2.5	1.5
1	0.412639	2.75	3	1.75
0.4	0.412624	0.25	0.5	0.25
0.8	0.412624	0.5	1	0.5
1.2	0.412624	0.75	1.5	0.75
1.6	0.412624	1	2	1
2	0.412624	1.25	2.5	1.25
0.6	0.412624	2.25	2.5	1.25
0.7	0.412624	2.5	3	1.75
1	0.412616	2.25	2.5	1.25
0.7	0.412616	2.25	2.5	1.5
1.3	0.412616	2.5	2.5	0.75
0.5	0.412616	3	3	1.75
1.6	0.412613	1.25	3	1.75
1	0.412613	1.5	2.5	1.25
1.5	0.412613	1.75	2.75	1
1	0.41261	1.75	1.75	0.5
0.4	0.41261	2.25	2.5	1.75
1	0.41261	2.5	2.75	1.5
0.3	0.41261	2.5	2.75	2
1.3	0.41261	2.75	2.5	0.5
0.9	0.41261	2.75	3	1.75
1.5	0.41261	3	3	1
0.5	0.412596	1	1.75	1
0.3	0.412596	2.25	2.75	1.25
1.7	0.412584	1.75	2	0.75
1.7	0.412581	1	1.5	0.5
1	0.412581	1.75	3	1.5
1.8	0.412553	2.25	2.75	1.25
0.6	0.41252	2.5	3	1.75
1.2	0.412512	1.25	2.75	1.5
0.4	0.412512	1.5	2.75	1.75
1.1	0.412503	2.25	2.75	1.5
1.1	0.412503	2	2.75	1.75
0.2	0.412503	2.75	2.5	1.25
0.1	0.412494	1.75	1.75	0.25
0.5	0.412484	0.75	1	0.5
1	0.412484	1.5	2	1
1.5	0.412484	2.25	3	1.5
0.8	0.412484	2.5	3	1.75
1.4	0.412482	1	2.5	1.25
1.9	0.412468	0.75	1.5	0.5
1.6	0.412468	2.5	2.5	0.75
1.6	0.412445	3	2.75	0.75
0.2	0.412445	2.75	2.25	0.75
0.8	0.412444	1.5	1.75	1
0.8	0.412444	2.25	2.75	2
0.6	0.412442	2.5	3	1.25
2	0.412431	1.75	3	1.5
1.2	0.412431	2.5	3	1.25
0.6	0.412431	2.75	2.75	1
1.1	0.412422	1	2.25	1.25
0.6	0.412422	1.25	2	1
0.7	0.412422	1.25	2.25	1.25
2	0.412411	1.25	1.75	0.5
1.6	0.41241	1	2.75	1.75
1	0.41241	2	2.75	1.25
1.8	0.412405	1.25	2	0.75
0.1	0.412405	1.5	1.25	0.5
0.8	0.412405	1.5	2	1.25
0.3	0.412405	2.75	2.5	1.25
0.2	0.412405	3	2.5	1
0.6	0.412367	2.5	2.25	1
0.3	0.412357	2	2.25	1.25
0.5	0.412357	2.5	3	1.75
0.3	0.412357	2.75	2.75	1.25
1.1	0.412357	2.75	3	1
0.7	0.412343	1.25	1.5	0.75
1.3	0.412343	1.75	2.5	1.5
0.4	0.412343	2	2.25	1.5
1.2	0.412343	2	2.75	1.75
1.4	0.412343	2.5	3	1.5
0.3	0.412341	2.5	2.5	1.25
0.6	0.412337	1	1.5	0.75
0.5	0.412337	2	2.5	1.25
1.2	0.412337	2	3	1.5
0.7	0.412325	1.75	1.75	0.75
0.8	0.412325	2	2.5	1.75
1.9	0.412325	2.75	3	1
0.2	0.412317	1.25	1.25	0.75
0.5	0.412317	2.25	2.25	1.25
0.4	0.412317	2.5	2.5	1.5
0.9	0.412317	3	2.75	1
1.5	0.412313	3	2.75	0.75
1.3	0.412299	1.5	2.25	1
1.8	0.412299	2.25	3	1
0.7	0.412299	3	3	1
0.3	0.412296	2.25	1.75	0.75
1.4	0.41229	1.25	2.5	1.25
1.5	0.41229	1.25	2.75	1.5
1.7	0.41229	1.5	3	1.5
0.7	0.41229	1.75	2.5	1.25
0.1	0.412287	0.5	0.5	0.25
0.2	0.412287	1	1	0.5
0.3	0.412287	1.5	1.5	0.75
0.4	0.412287	2	2	1
0.6	0.412287	2.25	2.25	1
0.5	0.412287	2.5	2.5	1.25
0.6	0.412287	3	3	1.5
1.4	0.412286	1.25	2.25	0.75
0.9	0.412286	1.5	2.75	1.5
0.9	0.412265	2.75	2.75	1
0.6	0.412265	2.75	2.75	1.25
0.4	0.412255	1.25	1.5	0.75
1.2	0.412255	2.25	2.75	1
0.6	0.412255	2.25	2.75	1.5
1.3	0.412255	2	2.75	1.25
0.8	0.412255	2.5	3	1.5
2	0.412246	1.75	2.5	1.25
2	0.412246	2	2.25	0.5
1.7	0.412246	2	2.5	1.25
2	0.412245	1	1.5	0.25
1.6	0.412243	1.5	3	1.75
1.3	0.412243	1.75	2.5	1
1.2	0.412222	0.5	1.25	0.5
1.7	0.412222	1.75	3	1.5
0.9	0.412217	2.25	2.75	1.25
1.3	0.412217	2.5	3	1
1.5	0.412213	1.25	2.25	1.25
2	0.412213	2.25	3	1
1.2	0.412192	1.25	1.25	0.25
1.5	0.412192	1.5	1.75	0.75
1.8	0.412191	2.5	2.75	1
1.2	0.412187	0.75	1.75	0.75
1.5	0.412178	1.25	2.25	0.75
0.9	0.412178	1.5	2.5	1.25
0.8	0.412178	1.75	2.25	0.75
1.4	0.412178	1.75	2.75	1
0.1	0.412167	2.25	2	1
0.8	0.412167	2.25	2.75	1.75
1.4	0.412149	2	2	0.75
1.3	0.412113	1.75	1.75	0.5
1.3	0.412113	2	2	0.75
0.6	0.412101	1	1.25	0.75
2	0.412101	1.25	1.75	0.25
1.2	0.412101	2	2.5	1.5
0.8	0.412101	2.5	2.75	1.75
1	0.412099	2	2.25	0.75
1.2	0.412099	2.75	3	1
1.6	0.412098	1.5	2.75	1.75
0.5	0.412098	3	2.75	1
1.3	0.412084	2.5	2.75	1
0.7	0.412084	2.5	2.75	1.5
0.8	0.412083	1	1.25	0.5
1.6	0.412083	2	2.5	1
0.3	0.412083	2.5	2.5	1.5
0.4	0.412083	2.75	3	2
0.9	0.412045	2	2.25	1.25
1.3	0.412042	2	2.75	1
0.9	0.412036	0.75	1	0.25
1.8	0.412036	1.5	2	0.5
1.2	0.412036	1.75	2	0.75
1.3	0.412023	1.5	1.75	0.5
0.7	0.412013	2	3	1.5
0.9	0.412013	0.5	0.75	0.25
1.8	0.412013	1	1.5	0.5
0.7	0.412	1.25	1.75	1
0.4	0.412	2	2.25	1.25
0.2	0.411946	1.5	1.5	0.75
0.4	0.411946	3	3	1.5
0.1	0.411946	3	3	1.75
1.6	0.411943	1.75	2.5	1.5
1.5	0.411943	2.25	2.75	1.5
1.7	0.411942	2.25	2.75	1
0.1	0.411942	3	2.75	1.5
1.9	0.411915	1.25	2.5	1.25
0.6	0.411885	2.25	3	1.25
1.7	0.411882	2.5	2.5	1
1.2	0.411867	2.25	3	1.25
2	0.411846	2.75	2.75	0.75
1.7	0.411846	1.75	2.75	1.25
0.1	0.411846	2.5	2.5	1.25
0.9	0.411846	2.5	2.75	1
0.2	0.411845	2.25	3	1.75
1.3	0.411841	2	2	0.5
1.2	0.411841	2.25	2.5	1.25
2	0.411841	2.75	3	1
0.6	0.411836	2.25	2.5	1.5
1.4	0.411836	2.5	2.75	1
0.7	0.411836	2.5	3	2
2	0.411817	2.5	2.75	1
0.7	0.411808	2.25	2.25	0.75
0.2	0.411808	2.75	2.5	1
1	0.411796	1	2.25	1.25
0.7	0.411796	1.75	2.5	1
0.1	0.411792	3	3	1.5
1.2	0.411771	0.75	1.25	0.5
2	0.411771	2.25	2.75	1
1.1	0.411771	2.25	2.75	1.75
0.3	0.411767	2	1.75	0.75
1.5	0.411767	2.5	2.75	1
1.1	0.411767	2.5	3	1.75
1.7	0.411767	2.75	3	1
0.5	0.411761	0.5	1	0.5
1	0.411761	1	2	1
1.5	0.411761	1.5	3	1.5
0.4	0.411761	1.75	2.25	1
1.5	0.411755	1.75	1.75	0.5
0.8	0.411745	2	3	1.25
1.7	0.411736	1.25	2.5	1.25
0.6	0.411736	2.25	2.5	1
0.8	0.411736	2	2.75	1.5
2	0.411735	2	2.5	0.75
1.7	0.411735	2	2.5	1
1.3	0.411735	2.5	2.75	1.25
0.9	0.411735	2.5	3	2
1	0.411735	2.75	2.75	1.25
1	0.411732	2	3	1.75
0.3	0.411732	2.5	2.5	1
1.6	0.41173	1	1.5	0.25
0.7	0.41173	2	2	0.75
0.5	0.411726	1.25	1.75	1
0.5	0.411726	1.75	2.25	1.25
1.3	0.411726	1.75	3	1.75
0.9	0.411719	1.75	2.25	1.25
1.5	0.411719	1.75	3	2
0.6	0.411719	2	2	0.75
1.4	0.411706	2	3	1.25
1.7	0.411701	1.5	2.25	1.25
0.5	0.411657	0.75	0.75	0.25
1	0.411657	1.5	1.5	0.5
1.5	0.411657	2.25	2.25	0.75
1.8	0.411657	2.25	2.5	1
0.2	0.411657	3	2.25	1
2	0.411657	3	3	1
1.5	0.411632	1	1.25	0.25
1.8	0.411632	1.25	1.75	0.75
1.2	0.411625	1.5	1.75	0.75
1.9	0.411625	2.5	3	1.5
1.7	0.41161	2.5	2.5	0.75
1.7	0.41161	2.5	2.75	1.25
0.3	0.411602	2.5	2.25	1
0.4	0.411585	1	1.25	0.5
1.7	0.411585	1	2.25	1
1	0.411585	1.5	2.25	1
2	0.411585	1.5	2.75	1
0.8	0.411585	2	2.5	1
0.9	0.411585	2	2.5	1.75
1.2	0.411585	2.5	2.25	0.5
1.7	0.411585	3	3	1
1.7	0.411575	1.75	3	1.75
1.3	0.411575	1.75	3	2
1.3	0.411566	1	2.5	1.5
0.2	0.411557	2.25	2	0.75
0.6	0.411557	2.25	2.75	1.75
0.5	0.411531	1.5	1.75	1
1.9	0.411531	2	3	1.5
1	0.411512	1.25	1.5	0.5
2	0.411512	2.5	3	1
1.7	0.411502	2.5	2.75	1
1.4	0.411502	2.75	2.75	1
1.7	0.411487	0.75	2	0.75
1	0.411481	1	1.75	1
0.7	0.411481	2.5	2.75	1.25
0.4	0.411481	2.5	2.75	1.5
1	0.411464	2.5	2.25	0.75
0.2	0.411457	2	2	1.25
1.5	0.411457	2.75	2.75	0.75
0.6	0.411457	3	2.75	1.25
1.1	0.411453	2.25	2.5	1.25
0.6	0.411438	1	1	0.25
1.7	0.411438	1	1.5	0.25
1.9	0.411438	1	2	1
1.2	0.411438	2	2	0.5
0.3	0.411438	2.75	2.75	1.75
1.8	0.411438	3	3	0.75
0.9	0.411408	2	1.75	0.5
1.1	0.411405	2.25	2	0.5
1.2	0.411402	0.75	1.5	0.5
0.7	0.411402	2	2.5	1
0.6	0.411401	0.75	1.25	0.75
1.2	0.411401	1.5	2.5	1.5
1.9	0.411401	1.5	3	1.75
0.4	0.411381	1.25	1.25	0.5
1.3	0.411381	2.25	3	1.75
0.8	0.411381	2.5	2.5	1
0.2	0.411365	1.5	1.75	0.5
0.9	0.411347	1.75	2.5	1
1.9	0.411346	2.25	2.75	0.75
1.7	0.411337	1.5	2.75	1.5
0.8	0.411335	1.75	1.75	0.75
1.9	0.411335	2	2.25	0.5
1.4	0.411335	3	3	1.25
1.1	0.411333	1.25	1.75	0.5
1	0.411321	1.75	2.5	1
0.9	0.411321	2.25	3	1.25
2	0.411288	1.25	2.75	1.5
0.2	0.411288	1.5	1.75	1
0.7	0.411284	2	2.25	0.75
0.9	0.411276	3	3	1
1.3	0.411269	2	2.25	0.75
1.6	0.411255	0.75	1.75	0.75
1.6	0.411255	1.25	2.25	1
1.8	0.411255	1.25	2.5	1.25
0.4	0.411255	2.25	2.5	1.25
1.4	0.411255	2.25	3	1.25
0.4	0.411255	2.75	3	1.5
0.9	0.411252	1	2	1.25
1.3	0.411239	1.75	2	0.75
0.3	0.411239	2.75	2.25	1
0.8	0.411237	2	2.25	0.75
0.9	0.411237	2	2.75	1.5
1.3	0.411236	1.25	2.5	1.5
0.5	0.411231	2.25	1.75	0.5
1.9	0.411231	2.25	2.75	1.25
1.5	0.411231	3	3	1.25
1.5	0.411211	2	2	0.5
1.4	0.411211	3	2.75	1
0.7	0.411193	1.75	2.25	1.5
1.6	0.411193	1.75	2.5	1.25
1.5	0.411193	2	2.75	1.5
0.2	0.411193	3	2.75	1.5
1.8	0.411191	1.5	2	0.75
1.5	0.411191	1.5	2	1
1.5	0.411191	1.75	2	0.75
2	0.411191	2.25	2.75	1.25
0.8	0.411176	2.5	2.5	1.25
1.3	0.411176	2.75	3	1.5
0.5	0.411176	3	2.5	1
1.3	0.411176	3	3	1.25
0.9	0.411175	0.75	1.5	1
1.8	0.411175	1.5	3	2
1.6	0.411174	2.25	3	1.5
0.4	0.411174	2.75	2.75	1.5
0.1	0.411157	1	1	0.5
0.9	0.411157	1.25	2	1.25
0.9	0.411157	1.5	2	1
0.2	0.411157	2	2	1
0.9	0.411157	2.25	2.5	1
0.3	0.411157	3	3	1.5
0.7	0.411147	3	2.75	1.25
0.1	0.411145	1.5	2.75	1.75
0.1	0.411131	2.25	3	1.75
1.2	0.411131	1.5	2.75	1.5
0.3	0.411131	2.5	3	1.5
1.6	0.411116	1.75	1.75	0.25
0.2	0.41111	1.75	2.75	1.75
1.5	0.41111	2	3	1
1.6	0.41109	1.75	2.25	1
1	0.41109	2.25	2.25	1
0.3	0.411049	2.25	2.5	0.5
0.9	0.411039	2	2.5	1.5
1.2	0.411023	1.25	2	0.75
1.5	0.411023	1.75	2.5	0.75
0.3	0.411023	2	2.25	1
0.1	0.411019	1.5	3	2.25
0.1	0.411019	1.75	3	2
1.9	0.411019	3	2.75	0.5
0.7	0.411018	0.75	1.25	0.75
1.4	0.411018	1.5	2.5	1.5
0.1	0.411018	1.75	1.75	1
0.3	0.411018	1.75	2	1.25
1.4	0.411018	1.75	2.5	1.25
1.1	0.411018	2.5	3	1.5
0.5	0.411018	2.75	2.75	1.25
0.9	0.410981	2.25	2.5	1.5
1.4	0.410981	2.25	3	2
2	0.410981	2.5	3	1.25
1.4	0.410981	2.75	3	1.5
0.7	0.41098	1.5	2	1.25
1.9	0.41098	1.75	3	1.75
0.9	0.410963	1.75	2.5	1.5
1.6	0.410963	1.75	3	1.75
0.4	0.410963	2	2	0.75
0.5	0.410961	1.5	2.25	1.25
0.4	0.410961	1.75	2	0.75
0.9	0.410941	1.25	1.75	1
1.2	0.410933	0.75	2	1.25
1.7	0.410933	1.5	2.75	1.25
1.7	0.410933	1.75	2.75	1
0.9	0.410904	2.25	2.25	1
1.7	0.410904	2.5	2.5	0.5
0.3	0.410879	2.25	2.5	1.75
1.1	0.410879	2.25	3	2
1.4	0.410862	2.5	2.5	0.75
1	0.410862	3	2.75	1
0.9	0.410861	0.5	1.5	1
0.9	0.410861	1.25	2	1
1.8	0.410861	1	3	2
1.2	0.410861	1.5	2.5	1.25
1.4	0.410861	1.75	2.75	1.25
1.2	0.410853	2.25	3	2
0.5	0.410853	2.5	2.25	1
1.8	0.410853	2.5	3	1.25
0.7	0.41085	0.75	1	0.5
1.4	0.41085	1.5	2	1
1.9	0.41085	2	2.5	1
1.8	0.41085	2.75	2.75	0.75
1.8	0.41085	2.75	3	1.25
1.2	0.41085	2.75	3	1.75
1.8	0.410838	1.25	1.5	0.25
2	0.410829	1	2.25	1
0.1	0.410829	2.75	3	1.75
0.2	0.410822	1.75	1.75	1
0.3	0.410822	3	3	1.75
0.2	0.410809	2	2.25	1
0.3	0.410809	2	2.5	1.25
1.8	0.410806	0.75	2.25	1.25
1.6	0.410799	0.75	1.5	0.5
1.1	0.410799	2	2.5	1.25
0.2	0.410799	3	3	1.75
0.4	0.410797	1.75	2.5	1.25
1.8	0.410785	1	2	0.75
1.8	0.410785	1.5	3	1.75
0.4	0.410785	1.75	2	1
0.9	0.410785	1.75	2.25	1
1.8	0.410785	2	3	1.25
0.6	0.410782	1.75	1.5	0.5
0.4	0.410777	1.25	1	0.25
2	0.410777	2.25	2.25	0.25
0.8	0.410777	2.5	2	0.5
1.8	0.410769	1.25	2.75	1.5
1.1	0.410769	1.75	2.75	1.5
0.8	0.410769	2.25	2.75	1.25
0.4	0.410769	2.25	2.75	1.5
1.6	0.410769	2	3	1.25
0.9	0.410756	1	1.75	1
1	0.410756	2.25	2.5	0.75
0.8	0.410748	1.5	2.25	1.25
1.3	0.410748	2	2.5	0.75
0.9	0.410748	2	3	1.75
0.1	0.410748	2.75	2.75	1.25
1.9	0.410746	1.5	2.75	1.5
1.2	0.410746	2.25	2.5	0.75
1.4	0.410746	2.25	3	1.5
1.4	0.410746	2	3	1.75
0.1	0.410746	3	2.75	1.25
0.5	0.410744	1	1.25	0.5
1.9	0.410744	1.5	2.75	1.25
1.7	0.410744	1.75	2.5	0.75
1	0.410744	2	2.5	1
0.9	0.410728	1.25	1.25	0.25
0.6	0.410728	1.25	1.25	0.5
1.9	0.410728	1.5	2.25	1
0.4	0.410728	2.25	1.75	0.5
1.2	0.410728	2.25	2.75	1.75
1.8	0.410728	2.5	2.5	0.5
1.2	0.410728	2.5	2.5	1
2	0.410728	2.75	2.75	0.5
1	0.410703	2.25	3	2
0.4	0.410703	3	2.75	1.25
2	0.410696	1.25	2.75	1
0.3	0.410691	2.5	2.75	1
0.3	0.410638	1.25	1	0.25
1	0.410638	1.75	2	1
0.6	0.410638	2.5	2	0.5
1.1	0.410638	2.75	2.5	0.75
1.9	0.410638	3	3	0.75
0.5	0.410632	2	2.25	1.25
1.2	0.410632	2.5	2.75	1
0.4	0.410632	1.75	2.25	0.75
0.4	0.410632	2.5	2.75	0.5
1.1	0.410631	1.75	2.75	1.75
0.1	0.410631	2.5	2.75	1.75
1.9	0.410618	2.25	2.25	0.5
1.4	0.410615	1.75	2	0.75
1.3	0.410615	2.25	2.5	1.25
1.5	0.410615	2.75	2.5	0.5
1.1	0.410582	1.25	1.5	0.5
0.4	0.410582	1.5	1.75	1.25
1.9	0.410582	1.5	2	0.5
0.9	0.410582	1.75	2.25	1.5
0.3	0.410582	2	2	1.25
1.5	0.410582	2	2.25	0.75
0.7	0.410582	2.25	2.75	2
1.1	0.410582	2.5	2.5	1
0.8	0.410582	2.75	2.25	0.5
0.7	0.410582	3	2.5	0.75
1.4	0.410577	2.75	2.5	0.75
1.8	0.410565	1.25	2	1
1.9	0.410565	2.75	2.75	0.75
1.9	0.410565	3	3	1
0.1	0.41056	1.5	1.5	1
0.9	0.41056	1.75	2	1
1.1	0.41056	2.25	2.25	0.75
1.5	0.41056	2.75	3	1.25
0.2	0.41056	3	3	2
1.5	0.410545	0.5	1	0.25
1	0.410531	2.25	3	1.75
1.1	0.410531	2	2.75	1.5
0.1	0.410525	0.75	1	0.5
0.1	0.410525	1.5	1.75	0.75
0.2	0.410525	1.5	2	1
0.7	0.410525	2.25	3	1.25
0.3	0.410525	2.25	3	1.5
0.1	0.410521	2	3	2
1.1	0.410479	2	2.25	0.75
1.2	0.410477	1.75	2.5	1.5
1.8	0.410477	2	2.5	0.75
1.6	0.41047	1.75	2	0.75
1.8	0.410468	1.25	2.75	1.25
1.2	0.410468	1.75	2.5	1
1.1	0.410461	1.25	1.25	0.25
1.3	0.410461	2.5	2.25	0.75
0.6	0.410446	1.5	1.75	0.75
0.8	0.410446	2.75	3	1.25
0.4	0.410429	1	1.25	0.75
0.8	0.410429	2	2.5	1.5
0.4	0.410395	1	1.75	1
0.9	0.410395	1.25	2	0.75
1.4	0.410391	1.5	2.25	0.75
1.3	0.410385	2.25	2	0.25
0.9	0.410382	1.75	1.5	0.25
1.5	0.410382	2.5	2.5	1
1.5	0.410377	2.25	2.5	1
1.1	0.410377	2.75	2.75	1.25
1.5	0.410376	1	2	1
2	0.410376	1.25	2.25	0.75
1.9	0.410364	1.25	2.75	1.25
1.2	0.410353	1.75	1.75	0.5
1.1	0.410341	1	1.75	1
1.6	0.410341	1.75	2.75	1.5
1.1	0.410331	1	1.75	0.75
1.2	0.410331	2	2.5	0.75
0.9	0.410331	2.5	3	1.25
0.8	0.410331	2.75	3	1
0.7	0.410322	1.25	1.5	0.5
1.3	0.410322	1.25	2.25	1.25
1.5	0.410322	1.75	3	1.75
0.6	0.410322	2.5	2.75	1.25
1.4	0.410322	2.5	3	1
0.4	0.410322	3	3	1.25
1.6	0.410308	2.75	3	1.25
1.5	0.410304	1	2.5	1.25
0.7	0.410304	1.25	2.5	1.5
0.9	0.410304	1.5	3	1.75
0.5	0.410303	2	2	1
1.5	0.410303	2	3	2
1.9	0.410297	2.25	2.5	1
2	0.410288	0.75	2.5	1.5
1.3	0.410288	1	2	1
2	0.410288	1	2.5	1.25
1.6	0.410288	1.75	2.5	0.75
0.2	0.410288	2.25	2.5	1.25
0.2	0.410283	2.25	2.25	1
1.1	0.410283	2	3	1.75
0.5	0.410275	1.75	2.5	1.25
1.7	0.410272	2.25	2.5	0.75
0.2	0.410272	2.75	2.25	1
1.5	0.41027	1.5	2	0.75
0.9	0.41027	1.5	2	1.25
1.4	0.41027	2	2.25	0.75
1.9	0.41027	2.25	2.75	1
0.9	0.410266	0.75	1.75	1
0.8	0.410266	1.25	2.25	1.25
1.4	0.410265	1.25	2	1
1.5	0.410265	1.75	2.5	1.25
0.3	0.410265	2.25	2.25	1.25
1.5	0.410262	1.5	2.75	1.5
0.5	0.41026	0.75	1.25	0.75
1	0.41026	1.5	2.5	1.5
1.4	0.41026	1.75	3	1.75
0.5	0.41026	2.25	2.75	1.5
0.3	0.410253	2.75	2.5	1
1.7	0.410253	1	2.5	1.5
1.7	0.410253	1.5	2.5	1
0.9	0.410253	2.75	3	1
0.4	0.410251	2	2.25	0.5
0.6	0.410239	1.25	2.5	1.5
0.7	0.410239	2.25	3	1
0.9	0.410237	3	2.5	0.75
1.7	0.410237	3	2.75	0.5
0.3	0.410226	1.5	1.75	0.75
0.2	0.410226	2.5	2.75	1.25
1.2	0.410216	2	2.75	1.5
1.4	0.410212	2.75	2.5	1.25
1.8	0.410164	1.75	2	0.75
0.7	0.410161	1	1	0.25
1.7	0.410161	1.75	2.25	1
1.4	0.410161	2	2	0.5
1.4	0.410161	1.5	1.5	0.25
1.8	0.410146	1.75	2.25	1
1	0.410138	1.75	2.25	1.25
2	0.410138	2.25	2.75	0.75
0.8	0.410129	1	1	0.25
1.6	0.410129	2	2	0.5
1.3	0.410129	2.25	2.25	1
1.4	0.410122	1.25	1.75	0.75
0.6	0.410117	1.5	2	0.75
1.3	0.410107	1.5	2.5	1.5
1.5	0.410106	1.5	2.5	1
0.9	0.410091	2.25	2.75	1.5
1.5	0.410091	2	3	1.75
1.6	0.410083	1	2.25	1
0.3	0.410083	1.75	2.75	1.75
0.6	0.410047	2.5	2.5	1.25
1.3	0.410047	3	3	1
1.9	0.410045	1.75	3	1
0.5	0.410039	0.25	0.5	0.25
1	0.410039	0.5	1	0.5
1.5	0.410039	0.75	1.5	0.75
2	0.410039	1	2	1
0.5	0.410039	1.5	1.5	0.75
0.6	0.410039	2.25	2.25	1.25
0.7	0.410039	2.75	3	2
1	0.410039	3	3	1.5
1.5	0.410011	0.5	1.5	0.75
0.3	0.410011	1.5	1.75	1
0.4	0.410011	2.25	2.75	1.75
1.3	0.410011	2.25	3	1.5
0.2	0.410011	2.75	3	1.75
1.9	0.410007	1.5	2	0.75
0.1	0.410005	2.25	2.5	1.25
0.9	0.41	1.25	1.5	0.75
1.6	0.41	2	2.5	1.25
0.7	0.41	2.5	2	0.5
1.8	0.41	2.5	3	1.5
0.9	0.41	3	2.75	1.25
0.5	0.409996	1.5	2	0.75
0.1	0.409996	1.75	2.75	1.75
1.6	0.409993	2.25	2.5	0.75
0.1	0.40999	0.75	1.5	1
0.2	0.40999	1.5	3	2
1	0.409974	2.75	2.5	0.75
0.4	0.409974	2.75	2.5	1.25
1.8	0.409974	2.75	3	1
1.3	0.409944	3	2.5	0.5
2	0.409943	1.75	2.5	0.75
1.3	0.409941	1	1.25	0.25
0.6	0.409941	1.5	1.25	0.25
1.5	0.409941	1.5	1.75	0.5
0.7	0.409941	3	2.25	0.5
1.2	0.409941	3	2.5	0.5
1.1	0.409931	2.25	2.5	0.75
1	0.409931	2.25	2.75	1.25
1.4	0.409922	1.25	2.25	1
1.2	0.40992	1	2.25	1.25
1.6	0.40992	1.25	2.25	0.75
0.3	0.409907	1	2	1.25
0.3	0.40988	2.25	2	0.75
1.2	0.409879	0.75	1	0.25
1.5	0.409871	2.5	2.75	1.25
0.6	0.409871	2.75	2.25	0.75
0.1	0.40987	0.75	1.25	0.75
0.7	0.40987	1	1.75	0.75
0.2	0.40987	1.5	2.5	1.5
0.3	0.40987	1.75	2	0.5
1.2	0.40987	1.75	3	1.25
0.5	0.409868	2.75	3	0.5
0.8	0.409866	2.25	3	1.75
1.8	0.409836	1	2.75	1.5
1.1	0.409826	1	1.25	0.5
1.2	0.409826	2.75	2.5	1
1.3	0.409808	1.25	2	1
1	0.409808	1.5	1.75	0.5
0.8	0.409808	1.75	2.25	1.25
1.1	0.409808	1.25	2.25	1.25
1.6	0.409808	1.75	3	1.5
1	0.409804	1	1.5	0.75
2	0.409804	2	3	1.5
0.7	0.409783	1.75	2.5	1.5
1	0.409777	0.75	1.5	0.75
1	0.409777	1.25	2	1
1.3	0.409777	1.5	2.5	1.25
2	0.409777	1.5	3	1.5
0.6	0.409777	1.75	2	0.75
1.5	0.409777	1.75	2.75	1.25
1.1	0.409776	1.75	2.5	1
0.9	0.409775	2.5	2.25	0.75
1.7	0.409768	1.75	2	0.5
1.9	0.409768	1.75	2.75	1.75
1.9	0.409768	2.25	2.5	0.75
1.6	0.409768	2.25	2.5	1
1.6	0.409768	2.25	2.75	1.5
1.2	0.409765	1.25	1.75	0.5
1.7	0.409765	2	3	1.25
0.8	0.409763	1	1.75	1
1	0.409746	1.25	1.5	0.75
0.9	0.409746	2.25	2	0.75
2	0.409746	2.5	3	1.5
0.8	0.409746	2.75	2.25	0.75
1.7	0.409746	2.75	2.75	1
1.5	0.409745	1.25	1.5	0.5
1	0.409728	2.25	2.25	0.75
0.2	0.409728	2.75	2.75	1.75
2	0.409728	2.75	3	0.75
1.2	0.409727	1.5	1.5	0.25
1.9	0.409727	2.5	2.5	0.5
1.9	0.409727	2.75	3	1.25
0.4	0.409712	0.75	0.75	0.25
0.8	0.409712	1.5	1.5	0.5
1.5	0.409712	1.75	2.25	1
1.2	0.409712	2.25	2.25	0.75
1.6	0.409712	3	3	1
0.8	0.40971	0.75	1.75	1
0.3	0.40971	1.75	2.25	1
0.6	0.40971	1.75	3	1.75
1.3	0.409709	1.75	2.75	1.75
0.6	0.409708	1.75	2.25	1.5
0.4	0.409688	1.25	1.5	1
0.1	0.409688	2.25	2.25	1.5
0.8	0.409688	2.5	3	2
1.2	0.409683	2.75	3	1.5
0.7	0.409651	0.5	1.25	0.75
1.4	0.409651	1	2.5	1.5
0.1	0.409651	1.75	2	1
0.5	0.409651	2	2.75	1.5
1	0.409651	2.75	2.25	0.75
1.6	0.409651	3	2.75	1
1.3	0.409626	2	2.25	1
1.2	0.409626	2.5	2.75	1.5
1.5	0.409626	2.75	2.75	1
1.2	0.409598	1.75	2.75	1
1.5	0.409583	0.75	1.5	0.5
1.9	0.409583	0.75	2	1
0.3	0.409583	2.5	3	2
1.8	0.409554	2	2.5	1.25
2	0.409554	2.75	3	1.25
0.6	0.409551	1.75	2	1
1.4	0.409544	1	1.75	0.5
1.7	0.409544	1.25	2.25	0.75
2	0.409544	1.25	2.75	1.25
1.3	0.409544	1.75	2.75	1.25
1	0.40954	0.75	1.25	0.75
2	0.40954	1.5	2.5	1.5
1.4	0.40954	2	2.25	1
1.9	0.40954	2.25	2.25	0.25
0.9	0.409525	1.75	3	1.5
1.7	0.409517	2.25	2.75	1.25
1.1	0.409517	3	2.75	1
1	0.409517	1	1.25	0.5
2	0.409517	2	2.5	1
1.7	0.409517	2.25	2.75	1.5
0.9	0.409514	1.25	1.5	0.5
0.1	0.409514	2	1.75	0.75
1.8	0.409514	2.5	3	1
0.1	0.409493	1.25	1.5	1
0.2	0.409493	2.5	3	2
0.1	0.409493	2.75	2.5	1
0.4	0.409491	1	2	1.25
2	0.409478	1.25	3	1.5
1.4	0.409477	1.75	2	0.5
1.8	0.409477	1.75	2.75	1.5
1.1	0.409477	2.75	2.75	1
1.9	0.409455	1	2.5	1.25
0.3	0.409447	1.25	2.25	1.5
0.5	0.409447	2	2.5	1
1.3	0.409441	3	2.75	0.75
1.9	0.409426	2.75	2.5	0.75
1.5	0.409418	1.25	2.5	1.5
1.9	0.409415	2	2.5	0.75
1.8	0.409415	2.5	2.75	0.75
0.1	0.409415	2.75	2.25	1
1.3	0.409408	0.75	1.75	0.75
1.9	0.409408	1	2.25	0.75
0.5	0.409407	2.5	2.75	1.5
0.7	0.409407	2.75	3	1.5
0.8	0.409389	1.75	2.25	1.5
0.9	0.409386	2.75	2.25	0.5
1.1	0.409384	1.75	3	1.75
1.5	0.409384	2.25	3	1
0.1	0.409384	2.75	3	1.5
1.7	0.409366	3	2.75	0.75
1.1	0.409366	2.25	2	1
0.6	0.409357	1.25	1.75	1
1.3	0.409357	0.75	1.5	0.75
0.4	0.409357	2.5	2.75	1.75
1	0.409357	2.75	2.75	1
0.1	0.409355	2.5	1.75	0.75
1.7	0.409333	2	2.5	0.75
1.3	0.409333	2.25	2.75	1.25
0.3	0.409333	2.5	2.75	1.75
0.1	0.40933	0.75	0.75	0.25
1.9	0.40933	1.25	3	1.75
0.2	0.40933	1.5	1.5	0.5
0.3	0.40933	2.25	2.25	0.75
0.7	0.40933	2.5	2.75	1
0.4	0.40933	3	3	1
0.8	0.409328	1.75	2.75	1.5
0.1	0.409328	2.25	2.75	1.5
1.4	0.409318	1.75	1.75	0.25
2	0.409318	1.75	2.25	0.75
1.9	0.409318	2.5	2.75	1
0.7	0.409313	2.5	2	0.75
1.8	0.409313	0.75	2	1
1.8	0.409306	1	2.25	0.75
1.8	0.409306	1.25	3	1.5
0.4	0.409297	2.5	3	0.75
0.3	0.409284	3	3	1.25
1.7	0.409277	1.5	2.5	1.25
0.5	0.409277	2.25	2.75	1.75
1.7	0.409271	0.75	2	1
1.1	0.409264	2.5	3	2
1.7	0.409264	2.75	3	1.25
1.1	0.409264	2.75	3	1.75
1.5	0.409253	1.5	1.5	0.25
0.2	0.409238	2	1.75	0.75
1.9	0.409238	2.5	3	1
1.6	0.409238	2.75	3	1
1.4	0.409214	2.5	2.25	0.75
1.1	0.409204	1.5	2.25	0.75
1.3	0.409203	0.75	2	1
0.4	0.409203	1.75	2.75	1.5
0.5	0.409203	2.25	3	1.25
0.4	0.409203	2.75	3	0.75
0.1	0.409203	2.75	3	1
0.5	0.409197	1	1.5	0.75
1	0.409197	2	3	1.5
0.2	0.409192	1	1.75	1
1.8	0.409192	1.25	3	1.25
0.1	0.409192	2	2	0.25
1.8	0.409183	2.5	2.75	1.25
1.8	0.409183	2.75	2.75	1
1.8	0.409183	3	3	1.25
1.6	0.409175	2.5	2.25	0.75
0.1	0.409174	0.75	0.75	0.5
0.9	0.409174	1	1.25	0.5
0.2	0.409174	1.5	1.5	1
1.8	0.409174	2	2.5	1
0.3	0.409174	2.25	2.25	1.5
0.5	0.409174	2.5	2.5	1.5
0.2	0.409174	2.5	2.5	1.75
1.4	0.409174	2.5	2.75	1.25
1.9	0.409174	2.75	2.75	0.5
0.4	0.409174	3	3	2
1	0.409165	1.25	2	1.25
1.3	0.409165	2	2.75	1.5
0.1	0.409165	2.5	2.25	1
0.2	0.409162	1.75	2	1.25
0.3	0.409162	2.75	3	1.75
1.7	0.409155	0.75	1.5	0.5
1.8	0.409155	2.25	2.75	1
1.7	0.409155	2.25	3	1.5
1.2	0.409155	2.5	2.5	0.75
1.4	0.409155	2.75	2.75	0.75
1.5	0.409153	2	2.25	0.5
1.8	0.409141	1.75	1.75	0.25
0.6	0.409139	1.75	2.5	1
0.2	0.409132	1.5	2.75	1.75
0.6	0.409118	2.25	2	0.75
0.2	0.409115	0.25	0.5	0.25
0.4	0.409115	0.5	1	0.5
0.6	0.409115	0.75	1.5	0.75
0.8	0.409115	1	2	1
1	0.409115	1.25	2.5	1.25
1.9	0.409115	1	2.75	1.25
1.2	0.409115	1.5	3	1.5
0.5	0.409115	2.5	2.75	0.5
0.9	0.409108	2.75	2.5	0.75
1.7	0.409101	2.25	2.5	1
1.6	0.409101	2.75	3	1.5
1.8	0.409101	3	2.75	0.5
2	0.409096	1.75	2.5	1
1.2	0.409096	3	2.75	0.75
1.4	0.409084	1.75	3	1.5
2	0.409077	2.75	2.5	0.5
0.5	0.409038	3	3	0.75
1.6	0.409035	1	2.5	1.25
0.3	0.409035	2.5	3	1.25
1	0.409016	0.75	1	0.25
2	0.409016	1.5	2	0.5
1	0.409016	1.75	2.25	1.5
1.3	0.409016	2.25	2.25	0.75
0.9	0.409016	2.5	2.75	1.75
1.1	0.409016	3	2.5	0.5
1.8	0.409012	1.75	3	1.75
0.3	0.409012	0.75	0.75	0.25
0.6	0.409012	1.5	1.5	0.5
0.9	0.409012	2.25	2.25	0.75
1.2	0.409012	3	3	1
0.3	0.40899	0.25	0.5	0.25
0.6	0.40899	0.5	1	0.5
0.9	0.40899	0.75	1.5	0.75
1.3	0.40899	0.75	2.25	1.5
1.2	0.40899	1	2	1
1.5	0.40899	1.25	2.5	1.25
1.8	0.40899	1.5	3	1.5
0.6	0.40899	2.5	2.75	1
1.5	0.408982	1.25	3	1.75
0.8	0.408976	1.25	2	1.25
0.3	0.408963	0.5	0.75	0.5
0.6	0.408963	1	1.5	1
0.9	0.408963	1.5	2.25	1.5
1	0.408963	2.25	2.75	1.5
1.2	0.408963	2	3	2
1.4	0.408945	3	2.5	0.75
2	0.408945	3	3	1.25
1.9	0.408921	2	2.75	1.5
0.7	0.408921	2.75	2.25	0.75
1.4	0.408917	2.5	2.25	0.5
0.5	0.408913	1.75	1.5	0.5
0.7	0.408913	2	2	1
1.8	0.408913	2.25	2.5	0.75
1.7	0.408907	2.5	2.75	0.75
0.5	0.408904	1	2	1.25
0.1	0.408904	1	2	1.5
0.2	0.408904	1.75	3	2
0.1	0.408904	2	2.75	1.5
2	0.408889	2	2.75	1.5
1.4	0.408854	0.75	2.25	1.5
1.7	0.408854	1	2.75	1.75
1.9	0.408854	1	3	2
0.5	0.408854	2.75	3	1.25
0.2	0.40885	2	2.25	1.25
1.2	0.40885	2	3	1.75
1.4	0.408844	1.25	2.5	2
0.3	0.408844	2.5	2	0.75
1.6	0.408839	1	1.75	0.75
1.1	0.408839	1.5	2.25	1.5
0.2	0.408839	2.25	2	1
0.1	0.408839	3	3	2
0.2	0.408838	1.75	3	1.75
0.2	0.408838	2	2.25	0.5
0.2	0.408831	1	0.75	0.25
0.4	0.408831	2	1.5	0.5
1.6	0.408831	2	2.25	1
0.6	0.408831	3	2.25	0.75
0.7	0.408812	2	2.75	1.5
1.6	0.40881	1	2.25	1.25
1.6	0.40881	1.5	2.75	1.5
0.2	0.40881	2.75	2.75	1.25
1.6	0.40881	1	2.75	1.5
1.4	0.408808	2.25	2.25	0.5
1.2	0.408808	3	3	1.25
0.1	0.408806	1.75	1.5	0.75
0.8	0.408799	1.75	2.5	1.75
0.1	0.408799	3	2.5	1
1.5	0.408787	1	2.25	1.25
2	0.408787	1.25	3	1.75
1.9	0.408787	0.75	2.25	1.25
1	0.408787	1	2	1.25
0.8	0.408786	0.75	1	0.25
1.6	0.408786	1.5	2	0.5
0.2	0.408786	3	2.75	1.25
0.5	0.408786	2.25	2.5	0.75
0.8	0.408786	2.25	3	1.25
0.4	0.408786	2.75	3	1
1.2	0.408779	1	1.75	0.75
0.3	0.408779	2.75	3	1.5
0.8	0.408773	1.75	1.5	0.25
1.8	0.408773	2.25	3	1.75
1.2	0.408773	2.75	2.75	1.25
0.5	0.408768	1.25	2.5	1.5
0.2	0.408768	1.75	2	0.5
0.4	0.408768	2.75	3	0.5
0.1	0.408768	2.75	3	0.75
0.2	0.408755	0.75	1.5	1
1.2	0.408755	0.75	2	1
0.3	0.408755	1.25	2.75	2
0.4	0.408755	1.5	3	2
0.4	0.408755	1.75	3	1.75
0.2	0.408755	2.75	3	0.75
0.9	0.408741	0.5	1.25	0.5
1.8	0.408741	1	2.5	1
0.4	0.408741	2.25	2.5	0.5
1.3	0.408697	3	2.75	1
0.6	0.408681	2	1.75	0.75
1	0.408672	2.5	3	1.75
0.7	0.408663	2	1.75	0.75
1.3	0.408663	2.25	2	0.5
1.8	0.408663	3	2.75	0.75
1.8	0.408658	1	1.5	0.25
1.5	0.408658	2	2.75	1.75
0.7	0.408658	2.5	3	2.25
1.9	0.408646	2	2	0.5
1.6	0.408637	1.25	2.5	1.5
0.2	0.408637	2.25	2.5	1.5
0.9	0.408626	2	2.75	1
1.7	0.408626	1.25	3	1.75
1.1	0.408626	1.5	2.5	1.25
0.9	0.408626	2.25	2.75	1
0.5	0.408624	1.5	1.5	0.5
1	0.408624	3	3	1
1.8	0.4086	1	1.75	0.5
1.6	0.4086	1.25	2.25	1.25
0.4	0.4086	2.75	2.5	1
0.6	0.4086	3	2.75	1
1.1	0.408599	1.5	2.75	1.5
0.8	0.408599	2.25	2.75	1
1.1	0.408582	1	1.25	0.25
1.7	0.408582	1.25	2.25	1.25
0.4	0.408575	2.5	2.75	2
1.9	0.408575	2.5	3	1.25
0.2	0.408558	1.25	2	1.25
1.4	0.40855	1.75	2	1
1.7	0.40855	2	2.25	1
0.4	0.40855	2.75	2	0.75
0.1	0.40855	2.75	2	1
1.4	0.408541	1.5	2.75	1.75
0.5	0.408541	2	2.5	1.5
1.2	0.408541	2	1.75	0.25
0.5	0.408541	3	2.5	1.25
1.6	0.408536	2.25	2.25	0.5
1	0.408536	2.25	2.5	1.5
1.5	0.408536	2.75	3	1.5
0.2	0.408528	2.5	2.75	2
1.5	0.408526	2	3	1.25
1.3	0.408525	1.25	2	1.25
1.3	0.408525	2.25	3	2
0.1	0.408525	2.5	2.5	1.75
0.7	0.408525	2.75	2.75	1.5
0.8	0.40851	1.25	1.25	0.25
0.3	0.40851	1.5	1.75	1.25
1.6	0.40851	2.5	2.5	0.5
1.3	0.408503	1	2	0.75
1.8	0.408498	2.75	2.5	0.5
0.3	0.408498	3	2.25	1
1.2	0.408479	2	2	0.75
1.7	0.408477	2	2.25	0.75
1.4	0.408477	2.25	2.25	0.75
1.8	0.408475	2.25	2.75	0.75
0.2	0.408475	2.5	2.75	1.75
2	0.408461	0.75	1.75	0.5
1	0.408461	1.75	2.75	1.75
1.1	0.408444	2	3	1.5
0.9	0.408437	1.75	2.25	0.75
0.2	0.408419	1.25	1.5	0.5
0.7	0.408419	1.5	2.5	1.25
1.7	0.408419	1.5	3	1.25
0.4	0.408419	2.5	3	1
0.8	0.408414	2.25	2.25	0.75
1.9	0.408407	1.75	2.25	0.75
0.7	0.408407	2.25	2	0.75
0.9	0.408407	2.75	2.5	1
2	0.408407	3	3	0.75
0.5	0.408406	2.5	3	0.75
1.1	0.408395	1.25	2.5	1.75
0.7	0.408379	1	1.75	1
0.6	0.408373	2.25	2.75	0.75
0.1	0.40837	2	2.5	1.25
0.3	0.408369	2	2.25	0.5
0.5	0.408369	2	2.5	0.75
1.5	0.408352	2.25	2	0.5
1.3	0.40835	1.25	2.5	1.25
0.4	0.40835	2.5	2.75	1
1.4	0.408344	2	2.5	0.75
0.5	0.408344	2.75	2.75	1
1.9	0.408339	1.25	2.5	1.5
1.6	0.408339	2	2.25	0.5
0.8	0.408339	2.75	2.5	0.75
1.4	0.408332	1.5	2.75	1.5
0.1	0.408311	1.75	1.75	1.25
1.4	0.40831	0.5	1.5	0.75
0.7	0.40831	2.25	3	1.75
1.5	0.408303	1.25	1.5	0.25
1.5	0.408302	1.25	2.25	1
1.4	0.408302	1.25	2.75	1.75
0.4	0.408302	2.5	2.75	1.25
0.2	0.408294	1.75	2.25	1.25
0.3	0.408294	1.75	2.5	1.5
1.9	0.408291	1	2.25	1
1.5	0.408291	1.25	2.75	1.75
1.1	0.408291	1.5	2.75	1.75
1	0.408291	2.5	3	1.25
0.5	0.408288	0.5	0.75	0.25
1	0.408288	1	1.5	0.5
1.5	0.408288	1.5	2.25	0.75
2	0.408288	2	3	1
1.7	0.408277	1.75	1.75	0.25
1.1	0.408277	2.25	2	0.75
1.7	0.408277	3	2.75	1
1.9	0.408263	0.75	1.75	0.75
1.1	0.408263	2	2	0.5
1.1	0.408262	2	1.75	0.25
1.1	0.408262	2.25	2.25	1
1.8	0.408248	1.75	2.25	0.75
0.4	0.408248	2.75	2.75	1.75
0.6	0.408248	3	3	1.75
0.9	0.408242	2.25	3	2
1.2	0.408224	1.25	2	1.25
2	0.408224	1.25	2.5	1.5
1.7	0.408224	1.5	2.5	1.5
1.6	0.408224	1.75	2.75	1.75
0.1	0.408224	2.5	2.25	1.25
0.2	0.408219	1	1.25	0.5
0.5	0.408219	1.75	2.75	1.5
0.4	0.408219	2	2.5	1
0.7	0.408219	0.5	0.75	0.25
1.4	0.408219	1	1.5	0.5
0.7	0.408219	2	2.5	1.75
1.9	0.408219	2.5	2.75	0.75
1.9	0.408185	1.75	2.25	1
1.5	0.408185	2.25	2	0.25
1.6	0.408184	2.25	2.5	1.25
1.6	0.408184	2.5	2.25	0.5
1	0.408184	2.5	2.25	1
1.9	0.408184	3	2.75	0.75
1.6	0.40817	1.5	2.75	1.25
0.2	0.408147	1.75	1.25	0.5
2	0.408147	2	2	0.25
0.4	0.408138	2.25	2.75	0.75
0.6	0.408136	1.75	2.75	1.5
0.7	0.408114	1.75	2.75	2
1.9	0.408108	1.75	2.25	0.5
0.5	0.408105	1.25	2	1
0.3	0.408105	1.25	2.5	1.75
1	0.408089	1.75	1.75	0.75
1.8	0.408089	2	2	0.25
1.1	0.408089	2.75	2.25	0.5
1.2	0.408083	1.5	2.25	1.25
1.2	0.408076	1.25	1.75	1
2	0.408076	1.5	2.25	1
1.4	0.408076	1.75	2.25	1.25
1.1	0.408064	0.5	1.25	0.5
1	0.408064	1.75	3	1.75
0.8	0.408053	2.75	2.75	1.5
1.9	0.408047	2.25	2.25	0.75
0.1	0.408047	1.5	2.25	2
1.8	0.408047	1.5	2.5	1.25
0.3	0.408047	1.5	2.5	2.25
0.8	0.40803	1.25	2	0.75
1.3	0.40803	1.25	2.25	0.75
0.1	0.40803	1.5	1.5	0.25
0.3	0.40803	2.75	3	0.75
0.2	0.40803	3	3	0.5
1.7	0.408023	1	2.25	1.25
0.1	0.408023	1.75	2	1.25
0.9	0.408023	2.25	3	1.75
0.1	0.408013	2	1.5	0.75
0.3	0.408013	2.75	2	0.75
1.2	0.408013	2.75	2.25	0.5
0.6	0.408013	2.75	2.25	1
1.5	0.408011	1.75	2.75	1.75
0.5	0.407999	2.25	2.75	0.75
0.3	0.407994	1.25	2	1.25
2	0.407994	1.75	3	1
1.9	0.407994	1.25	2.75	1
1.6	0.407994	1.25	3	1.5
0.8	0.407994	1.5	3	1.75
1.4	0.407976	1.25	1.5	0.25
0.4	0.407976	1.75	1.75	1
0.7	0.407976	2.75	3	1
0.2	0.407957	0.75	1.25	0.75
0.3	0.407957	1.5	2.25	1.25
0.4	0.407957	1.5	2.5	1.5
1.1	0.40795	3	2.75	0.75
1.1	0.407946	1	2	1.25
0.2	0.407946	1.25	1.25	0.5
0.4	0.407946	2.5	2.5	1
1.1	0.407939	2.25	3	1.75
2	0.407934	1	1.75	0.5
0.5	0.407934	2.5	2	0.5
1.8	0.407925	1.25	2.25	1.25
0.8	0.407925	2.25	2	0.5
1.7	0.407922	1.5	2	0.75
0.5	0.407922	2	1.75	0.75
1.2	0.407922	3	2.75	1
0.5	0.407922	3	3	2
0.3	0.407921	1.5	2	1
1.3	0.407906	0.75	1.5	0.5
1.5	0.407906	1.75	3	1.5
0.5	0.407906	2.25	2.5	1
0.3	0.407901	2.5	2	1
0.8	0.407887	1.75	1.5	0.5
1.6	0.407887	1.75	2.5	1.75
1.3	0.407887	3	2.75	1.25
0.7	0.407886	0.75	1.5	1
1.4	0.407886	1.5	3	2
2	0.407866	1.5	2.75	1.5
1.2	0.407866	2.25	3	1.75
1.3	0.407854	2.5	2.5	1
1.6	0.407854	2.5	2.75	1.25
1.3	0.407853	1.25	2	0.75
1.8	0.407853	1.25	2.25	0.75
1.5	0.407853	1.25	3	2
1.1	0.407853	1.5	2.25	1
0.1	0.407847	1.25	1	0.5
1.2	0.407847	1.75	2	1
1.4	0.407847	2.25	2	0.25
0.2	0.407847	2.5	2	1
1.6	0.407847	2.75	2.5	0.5
1.1	0.407845	1	2	1
1.9	0.407845	1	2.75	1.5
0.1	0.407845	2.5	2.75	1.25
1.2	0.40784	1.5	2.75	1.75
1.5	0.407818	0.75	1.75	0.75
1.7	0.407818	1	2	0.75
2	0.407818	1.5	2.5	0.75
0.4	0.407818	1.75	2.25	1.25
0.3	0.407814	1	1.5	0.75
0.3	0.407814	1.25	1.5	0.5
0.1	0.407814	2.25	2.75	1.25
0.2	0.407814	2.25	3	1.5
0.6	0.407814	2	3	1.5
0.6	0.407814	2.5	3	1
0.7	0.40781	1.25	2	1.25
0.3	0.4078	1.25	1.25	0.75
1.1	0.4078	1.5	1.5	0.25
1.4	0.4078	1.5	1.75	0.5
0.6	0.4078	2.5	2.5	1.5
1.1	0.4078	3	3	1.5
0.1	0.407799	2.25	2.25	1
1.5	0.407791	2.75	2.5	1.25
1.1	0.407772	1.5	2	1
0.5	0.407772	2	1.75	0.5
1.5	0.407772	2.25	2.5	0.75
1	0.407772	3	2.75	0.75
0.8	0.407746	1.5	1.5	0.75
1.4	0.407746	2.25	2	0.5
1.6	0.407746	3	3	1.5
0.4	0.407727	0.5	0.75	0.25
0.8	0.407727	1	1.5	0.5
1.2	0.407727	1.5	2.25	0.75
0.6	0.407727	2.25	2.5	0.75
1.6	0.407727	2	3	1
1.8	0.407718	2.25	2.25	0.5
1.2	0.407718	2.5	2.25	0.75
1.7	0.407718	2.75	2.5	0.5
1.1	0.407715	0.75	2	1.25
0.5	0.407715	1.25	1.5	0.5
1.3	0.407715	1.25	2.25	1
1.5	0.407715	1	2.75	1.75
1.4	0.407715	2.25	3	1
0.6	0.407715	2	3	1.75
1	0.407715	2.5	3	1
1.2	0.407715	1	1.75	0.5
0.3	0.407715	1.75	3	2
1.7	0.40771	1.25	1.75	0.5
1.2	0.40771	2	2.25	1
0.5	0.40771	2.25	2.5	1.75
0.1	0.40771	2.75	2.75	2
2	0.407709	1	2.75	1.25
0.3	0.407709	1.5	2.5	1.5
0.5	0.407709	1.5	3	2
0.1	0.407709	1.75	2	0.75
0.1	0.407709	2	3	1.75
1.4	0.407698	1.5	3	2.25
0.9	0.407693	1.5	2.5	1.75
2	0.407693	1.5	3	1.75
0.4	0.407689	1.25	1.5	0.25
0.3	0.407689	2.5	2.75	0.5
0.8	0.407689	2.5	3	0.5
1.8	0.407687	1.25	1.75	0.5
1.3	0.407687	2	2.5	1.5
2	0.407687	1.25	2	0.5
0.2	0.407687	1.75	2.75	2.5
1.6	0.407654	1.5	1.75	0.25
0.2	0.407654	2.25	2.25	1.5
1.5	0.407647	1.75	2.25	1.25
0.4	0.407647	3	2.5	1.25
0.7	0.407643	0.25	0.75	0.25
1.4	0.407643	0.5	1.5	0.5
0.4	0.407643	1.25	3	2.25
0.3	0.407643	2.25	2.75	1
0.1	0.407643	2.75	2.75	0.5
1.6	0.407636	2.5	2.25	0.25
1.3	0.407636	2.75	2.75	1.25
0.2	0.407631	2.25	2.25	0.25
0.6	0.407631	2	1.75	0.5
0.3	0.407631	3	2.75	1.5
2	0.407616	1.25	3	1.25
0.1	0.407616	2.25	2.5	0.75
1.7	0.407609	2.5	2.25	0.5
1.4	0.407609	2.75	2.5	1
0.7	0.407609	3	2.25	0.75
1.8	0.407604	0.75	2.5	1.5
1.3	0.407604	1	2.25	1.25
0.4	0.407604	2.25	2.5	1
1.3	0.407553	1	1.75	0.5
1.7	0.407553	1.5	2.5	0.75
1.3	0.407553	2.25	3	1
1.1	0.407552	1.5	1.75	0.75
1.4	0.407546	0.75	1.25	0.25
1	0.407545	0.5	1.25	0.5
2	0.407545	1	2.5	1
1	0.407545	1.5	3	1.75
1.3	0.407545	1.75	2.75	1
0.2	0.407545	2.25	2.75	1.25
0.1	0.407545	2.5	2.25	0.25
1.8	0.407544	1	2.25	1.25
0.7	0.407539	1.5	1.25	0.25
1.4	0.407539	3	2.5	0.5
1.9	0.407527	2	2	0.25
0.6	0.40751	2	2.25	0.75
1.7	0.407505	1.25	2.75	1.75
0.3	0.407505	2.25	2.75	1.75
1.7	0.407496	1	2	1
0.8	0.407496	2	3	2.25
1.1	0.407495	1.5	3	1.75
1.2	0.407459	1.75	1.75	0.75
1.5	0.407457	1	1.75	1
0.9	0.407457	1.5	1.5	0.5
1.8	0.407457	3	3	1
1.5	0.407452	1.25	2	1.25
2	0.407452	1.75	2.75	1.75
0.4	0.407449	2	2	1.25
0.2	0.407449	3	2.25	0.75
1.7	0.407442	2	3	1.75
1.9	0.407435	1.5	2.5	0.75
1.3	0.407434	1.5	2.75	1.75
0.1	0.407434	2.25	2.5	1.5
0.8	0.407424	0.5	0.75	0.25
1.6	0.407424	1	1.5	0.5
1.8	0.407424	1.5	1.75	0.25
1.4	0.407424	2.25	2.5	1.25
1	0.407424	3	2.75	1.25
1.1	0.407411	0.5	1.5	0.75
0.2	0.407411	2	2.25	0.75
0.8	0.407404	1.5	2.25	1.5
0.3	0.407404	2.25	2.5	1.5
1.4	0.407404	2.5	2.75	0.75
1.7	0.407398	2	3	1
1.1	0.407378	0.75	1.5	0.75
1.9	0.407376	2	3	1
2	0.407374	1.75	2.25	1
1.9	0.407374	2.75	2.5	0.5
1.3	0.407374	1	1.75	1
0.6	0.407374	2	2.5	1.75
1	0.407337	1.25	2.5	1.75
0.8	0.407335	1.25	1.75	0.75
1	0.407335	1.5	2.75	1.75
1.8	0.407335	1.75	2.75	1
1	0.407332	1.75	2.75	2
0.1	0.407332	2.75	2.5	1.25
0.3	0.407332	3	2.75	1.25
0.2	0.407319	1.25	2	1.75
1.1	0.407319	1.75	2.5	1.5
0.5	0.407315	2	3	1.5
0.1	0.407315	2.5	2.5	0.5
0.3	0.407312	1.5	1.5	0.5
1.7	0.407312	1.5	3	1.75
0.8	0.407312	1.75	2.75	1.75
0.6	0.407312	3	3	1
0.7	0.407311	1.25	2.25	1.5
0.9	0.407311	1.5	2.5	1.5
1.7	0.407309	1.5	1.75	0.25
0.3	0.407304	1.75	2	1
0.4	0.407304	2.25	2.25	0.75
0.3	0.407304	2.25	2.5	1.25
0.5	0.407304	3	3	1
1.7	0.407294	1	2.5	1.25
0.5	0.407294	2.25	3	1.5
0.3	0.407294	2	2.75	1.5
0.1	0.407294	2.5	3	1.5
1.7	0.407266	1	2.5	1
0.2	0.407266	1.25	2.75	2
0.3	0.407266	1.25	3	2.25
0.9	0.407266	2	2.75	0.75
0.8	0.407262	1.5	2	0.75
0.3	0.407262	2.75	3	1.25
1	0.407258	0.5	1.5	0.75
0.7	0.407258	1.25	2.75	1.75
2	0.407258	1	3	1.5
0.6	0.407258	1.5	2.5	1.25
0.2	0.407258	2.5	2.75	0.75
0.9	0.407241	1.5	2.5	1
1.5	0.407232	1.25	1.75	0.75
1.1	0.407232	2	2	0.75
1.9	0.407232	2.25	3	1.75
1.8	0.407232	2.75	2.5	0.25
2	0.407226	1.5	1.75	0.25
0.1	0.407226	2.25	1.5	0.5
1.9	0.407226	2.75	3	1.5
1.3	0.407216	1	1.5	0.75
1.9	0.407216	2.75	2.5	0.25
[truncated: 41,941 more rows]

## Sheet: Table 3
destabilizing/disease: 0; neutral/stabilizing: 1
Mutation	annotated type	packpred_prediction	dynamut_prediction	missense_prediction
A112C	0	1	0	1
A112E	1	1	0	1
A112F	1	1	0	1
A112G	1	1	0	1
A112H	1	1	0	1
A112K	0	1	0	1
A112L	1	1	0	1
A112P	1	1	1	0
A112Q	1	1	0	1
A112R	1	1	0	1
A112S	1	1	0	1
A112Y	1	1	0	1
A129C	0	0	0	1
A129E	0	0	0	0
A129F	1	0	0	0
A129G	1	0	0	1
A129H	0	0	0	0
A129K	0	0	0	0
A129L	0	0	0	0
A129P	0	0	0	0
A129Q	0	0	0	0
A129R	0	0	0	0
A129S	1	0	0	1
A129Y	0	0	0	0
A130C	1	1	0	1
A130E	1	0	0	1
A130F	1	0	0	1
A130G	1	0	0	1
A130H	1	0	0	1
A130K	1	0	0	1
A130L	1	1	0	1
A130P	1	0	0	1
A130Q	1	0	0	1
A130R	1	0	0	1
A130S	1	0	0	1
A130Y	1	0	0	1
A134C	1	1	0	1
A134E	1	1	0	1
A134F	1	1	0	1
A134G	1	1	0	1
A134H	1	1	0	1
A134K	1	1	0	1
A134L	1	1	1	1
A134P	1	1	1	0
A134Q	1	1	0	1
A134R	1	1	0	1
A134S	1	1	0	1
A134Y	1	1	0	1
A146C	0	1	0	1
A146E	0	0	0	0
A146F	0	0	0	0
A146G	1	0	0	1
A146H	0	0	0	0
A146K	0	0	0	0
A146L	0	0	1	0
A146P	1	0	0	0
A146Q	0	0	0	0
A146R	0	0	0	0
A146S	1	0	0	1
A146Y	0	0	0	1
A160C	0	1	0	1
A160E	0	0	0	1
A160F	0	0	0	1
A160G	1	0	0	1
A160H	0	0	0	0
A160K	0	0	0	1
A160L	1	1	0	1
A160P	0	0	0	1
A160Q	1	0	0	1
A160R	0	0	0	1
A160S	1	1	0	1
A160Y	1	1	0	1
A41C	1	1	0	1
A41E	1	1	0	1
A41F	1	1	0	1
A41G	1	1	0	1
A41H	1	1	0	1
A41K	1	1	0	1
A41L	1	1	0	1
A41P	1	1	0	0
A41Q	1	1	0	1
A41R	1	1	0	1
A41S	1	1	0	1
A41Y	1	1	0	1
A42C	1	1	1	1
A42E	0	1	0	0
A42F	1	1	0	0
A42G	1	1	0	1
A42H	1	1	0	0
A42K	0	1	0	0
A42L	1	1	0	0
A42P	1	1	0	0
A42Q	1	1	0	0
A42R	0	1	0	0
A42S	1	1	0	1
A42Y	1	1	0	0
A49C	1	1	0	1
A49E	1	1	0	1
A49F	1	1	0	1
A49G	1	1	0	1
A49H	1	1	0	1
A49K	1	1	0	1
A49L	1	1	0	1
A49P	1	1	0	1
A49Q	1	1	0	1
A49R	1	1	0	1
A49S	1	1	0	1
A49Y	1	1	0	1
A63C	1	1	0	1
A63E	0	0	0	0
A63F	1	1	0	1
A63G	1	0	0	1
A63H	0	0	0	0
A63K	0	0	0	0
A63L	1	1	1	0
A63P	0	0	1	0
A63Q	1	0	0	0
A63R	0	0	0	0
A63S	1	1	0	1
A63Y	1	1	0	0
A73C	1	1	0	1
A73E	1	1	0	1
A73F	1	1	0	1
A73G	1	1	0	1
A73H	1	1	0	1
A73K	1	1	0	1
A73L	1	1	0	1
A73P	1	1	1	1
A73Q	1	1	0	1
A73R	1	1	0	1
A73S	1	1	0	1
A73Y	0	1	0	1
A74C	1	1	0	1
A74E	0	1	0	1
A74F	1	1	0	1
A74G	1	1	0	1
A74H	1	1	0	1
A74K	1	1	0	0
A74L	1	1	0	1
A74P	0	1	1	0
A74Q	1	1	0	1
A74R	1	1	0	0
A74S	1	1	0	1
A74Y	1	1	0	0
A82C	0	1	0	1
A82E	1	1	0	1
A82F	0	1	0	1
A82G	1	1	0	1
A82H	1	1	0	1
A82K	1	1	0	1
A82L	1	1	0	1
A82P	1	1	0	1
A82Q	1	1	0	1
A82R	1	1	0	1
A82S	1	1	1	1
A82Y	1	1	0	1
A93C	1	1	0	1
A93E	1	1	0	1
A93F	1	1	0	1
A93G	1	1	0	1
A93H	1	1	0	1
A93K	1	1	0	1
A93L	1	1	0	1
A93P	1	1	0	1
A93Q	1	1	0	1
A93R	1	1	0	1
A93S	1	1	1	1
A93Y	1	1	0	1
A98C	0	1	0	1
A98E	0	0	0	0
A98F	0	1	0	1
A98G	1	1	0	1
A98H	0	0	0	0
A98K	0	0	0	0
A98L	0	0	0	0
A98P	0	0	0	0
A98Q	0	0	0	0
A98R	0	0	0	0
A98S	1	1	0	1
A98Y	0	0	0	1
C54A	1	1	0	1
C54E	0	1	0	0
C54F	1	1	0	1
C54G	1	1	0	1
C54H	1	1	0	0
C54K	1	1	0	1
C54L	1	1	0	1
C54P	1	1	0	0
C54Q	1	1	0	0
C54R	1	1	0	0
C54S	1	1	0	1
C54Y	1	1	0	1
C97A	1	1	0	1
C97E	1	0	0	1
C97F	1	1	0	1
C97G	1	1	0	1
C97H	0	1	0	1
C97K	0	0	0	1
C97L	1	1	0	1
C97P	1	1	0	1
C97Q	1	1	0	1
C97R	1	1	0	1
C97S	1	1	0	1
C97Y	1	1	0	1
D127A	1	1	0	1
D127C	0	1	0	1
D127E	1	1	0	1
D127F	1	1	0	1
D127G	1	1	0	1
D127H	1	1	1	1
D127K	0	1	0	1
D127L	1	1	1	1
D127P	1	1	0	1
D127Q	1	1	0	1
D127R	1	1	1	1
D127S	1	1	1	1
D127Y	1	1	0	1
D159A	1	1	0	1
D159C	1	1	1	1
D159E	1	1	0	1
D159F	1	0	0	1
D159G	1	1	1	1
D159H	1	1	1	1
D159K	1	1	0	1
D159L	1	0	1	1
D159P	0	1	0	1
D159Q	1	1	0	1
D159R	1	1	1	1
D159S	1	1	0	1
D159Y	1	1	1	1
D20A	1	0	0	1
D20C	1	0	0	1
D20E	1	0	0	1
D20F	0	0	0	0
D20G	0	0	0	1
D20H	0	0	0	1
D20K	0	0	0	0
D20L	0	0	1	1
D20P	0	0	0	1
D20Q	0	0	0	1
D20R	0	0	1	0
D20S	0	0	0	1
D20Y	0	0	1	0
D47A	1	1	0	1
D47C	1	1	0	1
D47E	1	1	0	1
D47F	1	1	0	1
D47G	1	1	0	1
D47H	1	1	0	1
D47K	1	1	0	1
D47L	1	1	1	1
D47P	0	1	1	1
D47Q	1	1	0	1
D47R	1	1	1	1
D47S	1	1	0	1
D47Y	1	1	0	1
D61A	1	1	0	1
D61C	0	1	1	1
D61E	1	1	0	1
D61F	1	1	0	1
D61G	1	1	0	1
D61H	1	1	0	1
D61K	0	1	0	1
D61L	1	1	1	1
D61P	1	1	0	1
D61Q	1	1	0	1
D61R	1	1	1	1
D61S	1	1	0	1
D61Y	1	1	0	1
D70A	1	0	1	1
D70C	0	0	0	1
D70E	1	0	1	1
D70F	0	0	1	1
D70G	1	0	1	1
D70H	1	0	1	1
D70K	0	0	0	1
D70L	1	0	1	1
D70P	0	0	1	1
D70Q	1	0	0	1
D70R	0	0	1	1
D70S	1	0	0	1
D70Y	0	0	1	1
D72A	1	1	0	1
D72C	1	1	0	1
D72E	1	1	0	1
D72F	0	1	0	1
D72G	1	1	0	1
D72H	1	1	0	1
D72K	1	1	0	1
D72L	1	1	1	1
D72P	1	1	0	1
D72Q	1	1	0	1
D72R	1	1	1	1
D72S	1	1	1	1
D72Y	0	1	0	1
D89A	0	1	0	1
D89C	0	1	0	1
D89E	0	1	0	1
D89F	0	1	1	1
D89G	1	1	0	1
D89H	1	1	1	1
D89K	0	1	0	1
D89L	1	1	1	1
D89P	1	1	0	1
D89Q	1	1	0	1
D89R	1	1	1	1
D89S	0	1	0	1
D89Y	1	1	1	1
D92A	1	1	0	1
D92C	1	1	0	1
D92E	1	1	0	1
D92F	1	1	0	1
D92G	1	1	0	1
D92H	1	1	1	1
D92K	0	1	0	1
D92L	1	1	1	1
D92P	1	1	0	1
D92Q	1	1	0	1
D92R	1	1	1	1
D92S	1	1	1	1
D92Y	1	1	1	1
E108A	1	1	0	1
E108C	1	1	1	1
E108F	1	1	0	1
E108G	1	1	0	1
E108H	1	1	0	1
E108K	1	1	0	1
E108L	1	1	0	1
E108P	1	1	0	1
E108Q	1	1	0	1
E108R	1	1	1	1
E108S	1	1	0	1
E108Y	1	1	0	1
E128A	1	1	0	1
E128C	1	1	1	1
E128F	1	1	0	1
E128G	1	1	0	1
E128H	1	1	0	1
E128K	1	1	0	1
E128L	1	1	1	1
E128P	1	1	0	1
E128Q	1	1	0	1
E128R	1	1	0	1
E128S	1	1	0	1
E128Y	1	1	0	1
E22A	1	1	0	0
E22C	1	1	1	0
E22F	1	1	0	1
E22G	1	1	0	0
E22H	1	1	1	1
E22K	1	1	0	1
E22L	1	1	1	1
E22P	1	1	0	0
E22Q	1	1	0	1
E22R	1	1	1	1
E22S	1	1	0	1
E22Y	1	1	1	1
E45A	1	1	1	1
E45C	0	1	1	1
E45F	1	1	0	1
E45G	1	1	0	1
E45H	1	1	0	1
E45K	0	1	0	1
E45L	1	1	1	1
E45P	0	1	1	1
E45Q	1	1	0	1
E45R	1	1	0	1
E45S	1	1	0	1
E45Y	1	1	0	1
E5A	1	1	0	1
E5C	1	1	1	1
E5F	1	1	1	1
E5G	1	1	0	1
E5H	1	1	1	1
E5K	1	1	1	1
E5L	1	1	1	1
E5P	1	1	1	1
E5Q	1	1	0	1
E5R	1	1	0	1
E5S	1	1	0	1
E5Y	1	1	1	1
E62A	1	1	0	1
E62C	1	1	1	1
E62F	1	1	0	1
E62G	1	1	0	1
E62H	1	1	0	1
E62K	0	1	0	1
E62L	1	1	1	1
E62P	0	1	0	1
E62Q	1	1	0	1
E62R	0	1	0	1
E62S	1	1	0	1
E62Y	1	1	0	1
E64A	1	1	0	1
E64C	1	1	0	1
E64F	1	1	0	1
E64G	1	1	0	1
E64H	1	1	0	1
E64K	1	1	0	1
E64L	1	1	1	1
E64P	0	1	0	1
E64Q	1	1	0	1
E64R	1	1	0	1
E64S	1	1	0	1
E64Y	1	1	0	1
F104A	1	0	0	0
F104C	0	0	0	0
F104E	0	0	0	1
F104G	0	0	0	0
F104H	0	0	0	1
F104K	0	0	0	1
F104L	0	0	0	1
F104P	0	0	0	0
F104Q	0	0	0	1
F104R	0	0	0	1
F104S	0	0	0	1
F104Y	1	0	0	1
F114A	0	0	0	0
F114C	0	0	0	0
F114E	0	0	1	1
F114G	0	0	0	0
F114H	0	0	0	1
F114K	0	0	0	1
F114L	0	0	0	1
F114P	0	0	0	0
F114Q	0	0	0	1
F114R	0	0	0	1
F114S	0	0	0	0
F114Y	1	0	0	1
F153A	1	0	0	1
F153C	0	0	0	1
F153E	0	0	0	0
F153G	0	0	0	0
F153H	1	0	0	0
F153K	0	0	0	0
F153L	1	1	0	1
F153P	0	0	0	0
F153Q	0	0	0	0
F153R	0	0	0	0
F153S	0	0	0	1
F153Y	1	1	0	1
F4A	1	1	0	1
F4C	1	1	0	1
F4E	1	1	0	1
F4G	1	1	0	1
F4H	1	1	0	1
F4K	1	1	0	1
F4L	1	1	0	1
F4P	1	1	0	1
F4Q	1	1	0	1
F4R	1	1	0	1
F4S	1	1	0	1
F4Y	1	1	0	1
F67A	1	0	0	1
F67C	0	0	0	1
F67E	0	0	0	0
F67G	1	0	0	1
F67H	1	0	0	0
F67K	0	0	0	0
F67L	1	0	1	1
F67P	0	0	0	0
F67Q	1	0	0	0
F67R	0	0	0	0
F67S	1	0	0	1
F67Y	1	1	0	1
G107A	1	0	0	1
G107C	0	0	0	1
G107E	0	0	0	1
G107F	0	0	0	0
G107H	0	0	0	0
G107K	0	0	0	0
G107L	0	0	0	0
G107P	0	0	0	0
G107Q	0	0	0	0
G107R	0	0	0	0
G107S	1	0	0	1
G107Y	1	0	0	0
G110A	1	1	0	1
G110C	1	0	0	1
G110E	1	0	1	1
G110F	0	0	0	1
G110H	1	0	0	1
G110K	1	0	0	1
G110L	1	0	0	1
G110P	1	0	1	1
G110Q	1	0	1	1
G110R	1	0	0	1
G110S	1	1	0	1
G110Y	0	0	0	1
G113A	1	1	0	1
G113C	0	1	0	1
G113E	1	1	1	1
G113F	1	1	0	1
G113H	1	1	0	1
G113K	0	1	0	1
G113L	1	1	0	1
G113P	1	1	1	1
G113Q	1	1	1	1
G113R	1	1	0	0
G113S	1	1	0	1
G113Y	1	1	0	1
G12A	1	0	0	0
G12C	0	0	0	0
G12E	1	0	0	0
G12F	1	0	0	0
G12H	1	0	0	0
G12K	0	0	0	0
G12L	1	0	0	0
G12P	0	0	0	0
G12Q	1	0	0	0
G12R	1	0	0	0
G12S	1	0	0	0
G12Y	0	0	0	0
G156A	1	0	0	0
G156C	0	0	0	0
G156E	0	0	0	0
G156F	0	0	0	0
G156H	0	0	0	0
G156K	0	0	0	0
G156L	0	0	0	0
G156P	0	0	0	0
G156Q	0	0	0	0
G156R	0	0	0	0
G156S	1	0	0	0
G156Y	0	0	0	0
G23A	1	0	0	0
G23C	0	0	0	0
G23E	1	0	0	0
G23F	1	0	0	0
G23H	1	0	0	0
G23K	0	0	0	0
G23L	1	0	0	0
G23P	0	0	0	0
G23Q	1	0	0	0
G23R	1	0	0	0
G23S	1	0	0	0
G23Y	1	0	0	0
G28A	1	0	0	0
G28C	0	0	0	0
G28E	0	0	0	0
G28F	0	0	0	0
G28H	0	0	0	0
G28K	0	0	0	0
G28L	0	0	1	0
G28P	0	0	1	0
G28Q	0	0	0	0
G28R	0	0	0	0
G28S	1	0	0	0
G28Y	0	0	0	0
G30A	1	0	0	1
G30C	0	0	0	1
G30E	0	0	0	1
G30F	0	0	0	0
G30H	0	0	0	0
G30K	0	0	0	1
G30L	0	0	1	1
G30P	0	0	1	0
G30Q	0	0	0	1
G30R	0	0	0	1
G30S	0	0	0	1
G30Y	0	0	0	0
G51A	0	1	0	1
G51C	0	0	0	1
G51E	0	0	0	1
G51F	0	0	0	1
G51H	0	0	0	1
G51K	0	0	0	1
G51L	1	0	0	1
G51P	0	0	0	0
G51Q	0	0	0	1
G51R	1	0	0	1
G51S	1	1	0	1
G51Y	0	0	0	1
G56A	1	1	0	0
G56C	1	1	0	0
G56E	1	1	0	0
G56F	1	1	0	0
G56H	1	1	0	0
G56K	1	1	0	0
G56L	1	1	0	0
G56P	0	1	1	0
G56Q	1	1	0	0
G56R	1	1	0	0
G56S	1	1	0	0
G56Y	1	1	0	0
G77A	1	1	0	0
G77C	1	1	0	0
G77E	1	1	0	0
G77F	1	1	0	0
G77H	1	1	0	0
G77K	1	1	0	0
G77L	1	1	0	0
G77P	1	1	0	0
G77Q	1	1	0	0
G77R	1	1	0	0
G77S	1	1	0	0
G77Y	1	1	0	0
H31A	1	1	0	1
H31C	0	1	1	1
H31E	0	0	1	1
H31F	0	1	1	1
H31G	0	0	0	1
H31K	0	0	0	1
H31L	1	1	1	1
H31P	0	0	1	0
H31Q	1	1	1	1
H31R	1	0	0	1
H31S	1	1	0	1
H31Y	1	1	1	1
I100A	1	1	0	1
I100C	0	1	0	1
I100E	1	0	0	1
I100F	1	1	0	1
I100G	1	0	0	1
I100H	1	0	0	0
I100K	1	0	0	0
I100L	1	1	0	1
I100P	0	0	0	0
I100Q	1	0	0	1
I100R	0	0	0	0
I100S	1	0	0	1
I100Y	1	0	0	1
I150A	1	0	0	1
I150C	0	1	0	1
I150E	1	0	0	0
I150F	1	1	0	1
I150G	1	0	0	1
I150H	1	0	0	0
I150K	0	0	0	0
I150L	1	1	0	1
I150P	0	0	0	0
I150Q	1	0	0	0
I150R	0	0	0	0
I150S	1	0	0	1
I150Y	1	0	0	1
I17A	1	1	0	1
I17C	0	1	0	1
I17E	0	0	0	1
I17F	1	1	0	1
I17G	0	0	0	1
I17H	1	0	0	1
I17K	0	0	0	1
I17L	1	1	0	1
I17P	1	0	0	1
I17Q	1	0	0	1
I17R	0	0	0	1
I17S	0	0	0	1
I17Y	1	1	0	1
I27A	1	0	0	1
I27C	1	0	0	1
I27E	0	0	0	0
I27F	0	0	0	0
I27G	0	0	0	0
I27H	0	0	0	0
I27K	0	0	0	0
I27L	0	0	0	1
I27P	0	0	0	0
I27Q	0	0	0	0
I27R	0	0	0	0
I27S	1	0	0	1
I27Y	0	0	0	0
I29A	1	0	0	1
I29C	1	0	0	1
I29E	1	0	0	0
I29F	1	1	0	1
I29G	1	0	0	1
I29H	1	0	0	0
I29K	0	0	0	0
I29L	1	1	0	1
I29P	1	0	0	0
I29Q	1	0	0	0
I29R	0	0	0	0
I29S	1	0	0	1
I29Y	1	0	0	1
I3A	1	0	0	1
I3C	0	0	0	1
I3E	0	0	0	1
I3F	1	0	0	1
I3G	1	0	0	1
I3H	1	0	0	1
I3K	0	0	0	1
I3L	1	1	0	1
I3P	1	0	0	1
I3Q	1	0	0	1
I3R	0	0	0	1
I3S	1	0	0	1
I3Y	1	0	0	1
I50A	1	1	0	1
I50C	1	1	0	1
I50E	1	0	0	1
I50F	1	1	0	0
I50G	1	0	0	1
I50H	1	1	0	1
I50K	0	0	0	1
I50L	1	1	0	1
I50P	0	1	0	0
I50Q	1	1	0	1
I50R	1	1	0	1
I50S	1	1	0	1
I50Y	1	1	0	0
I58A	1	0	0	1
I58C	0	0	0	1
I58E	0	0	0	0
I58F	1	0	0	0
I58G	0	0	0	0
I58H	0	0	0	0
I58K	0	0	0	0
I58L	0	1	0	1
I58P	0	0	0	0
I58Q	0	0	0	0
I58R	0	0	0	0
I58S	0	0	0	1
I58Y	0	0	0	0
I78A	1	1	0	1
I78C	0	1	0	1
I78E	0	0	0	0
I78F	0	1	0	1
I78G	0	0	0	0
I78H	0	0	0	0
I78K	0	0	0	0
I78L	0	1	0	1
I78P	0	0	0	0
I78Q	0	0	0	0
I78R	0	0	0	0
I78S	1	0	0	1
I78Y	0	1	0	1
I9A	1	1	0	1
I9C	1	1	0	1
I9E	1	1	0	1
I9F	1	1	0	1
I9G	1	1	0	1
I9H	1	1	0	1
I9K	1	1	0	1
I9L	1	1	0	1
I9P	1	1	0	1
I9Q	1	1	0	1
I9R	1	1	0	1
I9S	1	1	0	1
I9Y	1	1	0	1
K124A	1	1	0	1
K124C	0	1	1	1
K124E	0	1	0	1
K124F	1	1	0	1
K124G	1	1	0	1
K124H	1	1	0	1
K124L	1	1	1	1
K124P	0	1	0	0
K124Q	0	1	0	1
K124R	1	1	0	1
K124S	1	1	0	1
K124Y	1	1	1	1
K135A	1	1	0	1
K135C	1	1	1	1
K135E	1	1	1	1
K135F	1	1	0	1
K135G	1	1	0	1
K135H	1	1	0	1
K135L	1	1	1	1
K135P	1	1	1	1
K135Q	1	1	0	1
K135R	1	1	1	1
K135S	1	1	0	1
K135Y	1	1	1	1
K147A	1	1	0	1
K147C	0	1	1	1
K147E	0	1	0	1
K147F	1	1	0	1
K147G	1	1	0	1
K147H	1	1	0	1
K147L	1	1	1	1
K147P	1	1	1	1
K147Q	1	1	0	1
K147R	1	1	0	1
K147S	1	1	0	1
K147Y	1	1	1	1
K162A	1	0	0	1
K162C	1	0	1	1
K162E	1	0	0	1
K162F	1	0	1	1
K162G	1	0	0	1
K162H	1	0	0	1
K162L	1	0	1	1
K162P	1	0	1	0
K162Q	1	0	0	1
K162R	1	0	0	1
K162S	1	0	0	1
K162Y	1	0	1	1
K16A	1	1	0	1
K16C	1	1	1	1
K16E	1	1	0	1
K16F	1	1	0	1
K16G	1	1	0	1
K16H	1	1	0	1
K16L	1	1	1	1
K16P	1	1	1	0
K16Q	1	1	0	1
K16R	1	1	0	1
K16S	1	1	0	1
K16Y	1	1	1	1
K19A	1	1	0	1
K19C	1	1	1	1
K19E	1	1	1	1
K19F	1	1	0	1
K19G	1	1	0	1
K19H	1	1	0	1
K19L	1	1	1	1
K19P	1	1	0	1
K19Q	1	1	0	1
K19R	1	1	0	1
K19S	1	1	0	1
K19Y	1	1	0	1
K35A	1	1	1	1
K35C	1	1	0	1
K35E	1	1	0	1
K35F	1	1	0	1
K35G	1	1	0	1
K35H	1	1	0	1
K35L	1	1	1	1
K35P	1	1	1	1
K35Q	1	1	0	1
K35R	1	1	1	1
K35S	1	1	0	1
K35Y	1	1	0	1
K43A	1	1	0	1
K43C	1	1	0	1
K43E	1	1	0	1
K43F	1	1	0	1
K43G	1	1	0	1
K43H	1	1	0	1
K43L	1	1	1	1
K43P	1	1	0	1
K43Q	1	1	0	1
K43R	1	1	0	1
K43S	1	1	0	1
K43Y	1	1	0	1
K48A	1	1	1	1
K48C	1	1	1	1
K48E	1	1	0	1
K48F	1	1	0	1
K48G	1	1	1	1
K48H	1	1	0	1
K48L	1	1	1	1
K48P	1	1	1	1
K48Q	1	1	1	1
K48R	1	1	1	1
K48S	1	1	1	1
K48Y	1	1	1	1
K60A	1	1	0	1
K60C	1	1	0	1
K60E	1	1	0	1
K60F	1	1	0	1
K60G	1	1	0	1
K60H	1	1	0	1
K60L	1	1	1	1
K60P	1	1	1	1
K60Q	1	1	0	1
K60R	1	1	0	1
K60S	1	1	0	1
K60Y	1	1	1	1
K65A	1	1	1	1
K65C	1	1	1	1
K65E	1	1	0	1
K65F	1	1	0	1
K65G	1	1	0	1
K65H	1	1	0	1
K65L	1	1	1	1
K65P	1	1	1	1
K65Q	1	1	0	1
K65R	1	1	0	1
K65S	1	1	1	1
K65Y	1	1	1	1
K83A	1	1	0	1
K83C	1	1	1	1
K83E	1	1	0	1
K83F	1	1	0	1
K83G	1	1	0	1
K83H	1	1	0	1
K83L	1	1	1	1
K83P	1	1	1	1
K83Q	1	1	0	1
K83R	1	1	1	1
K83S	1	1	0	1
K83Y	1	1	1	1
K85A	1	1	0	1
K85C	1	1	0	1
K85E	1	1	0	1
K85F	1	1	0	1
K85G	1	1	0	1
K85H	1	1	0	1
K85L	1	1	1	1
K85P	0	1	0	1
K85Q	1	1	0	1
K85R	1	1	1	1
K85S	1	1	0	1
K85Y	1	1	0	1
L118A	1	0	0	0
L118C	1	0	0	1
L118E	0	0	0	0
L118F	0	1	0	1
L118G	1	0	0	0
L118H	1	0	0	0
L118K	0	0	0	0
L118P	0	0	0	0
L118Q	1	0	0	0
L118R	0	0	0	1
L118S	1	0	0	1
L118Y	1	0	0	1
L121A	1	0	0	0
L121C	0	0	0	0
L121E	0	0	0	0
L121F	0	1	0	0
L121G	1	0	0	0
L121H	0	0	0	0
L121K	0	0	0	0
L121P	0	0	0	0
L121Q	0	0	0	0
L121R	0	0	0	0
L121S	1	0	0	0
L121Y	0	0	0	0
L133A	1	0	0	0
L133C	0	0	0	1
L133E	0	0	0	0
L133F	1	1	0	1
L133G	0	0	0	0
L133H	0	0	0	0
L133K	0	0	0	0
L133P	0	0	0	0
L133Q	0	0	0	0
L133R	0	0	0	0
L133S	0	0	0	0
L133Y	1	0	0	1
L13A	1	1	0	1
L13C	1	1	0	1
L13E	1	1	0	1
L13F	1	1	0	1
L13G	1	0	0	1
L13H	1	1	0	1
L13K	1	1	0	1
L13P	1	1	0	0
L13Q	1	1	0	1
L13R	1	1	1	1
L13S	1	1	0	1
L13Y	1	1	0	1
L15A	1	1	0	1
L15C	1	1	0	1
L15E	1	1	0	1
L15F	1	1	0	1
L15G	1	0	0	1
L15H	1	1	0	1
L15K	0	1	0	1
L15P	1	1	1	1
L15Q	1	1	0	1
L15R	1	1	1	1
L15S	1	1	0	1
L15Y	1	1	0	1
L164A	1	0	0	1
L164C	1	0	0	1
L164E	1	0	0	1
L164F	1	0	0	1
L164G	1	0	0	1
L164H	1	0	0	1
L164K	1	0	1	1
L164P	1	0	1	1
L164Q	1	0	0	1
L164R	1	0	1	1
L164S	1	0	0	1
L164Y	1	0	0	1
L32A	1	0	0	1
L32C	1	1	1	1
L32E	1	0	0	1
L32F	1	1	0	1
L32G	1	0	0	1
L32H	1	1	0	1
L32K	1	0	0	1
L32P	1	0	0	1
L32Q	1	0	0	1
L32R	1	0	1	0
L32S	1	0	0	1
L32Y	1	1	0	0
L33A	1	0	0	1
L33C	1	0	0	1
L33E	0	0	0	1
L33F	1	1	0	0
L33G	1	0	0	0
L33H	1	0	0	1
L33K	0	0	0	1
L33P	1	0	0	0
L33Q	1	0	0	1
L33R	0	0	0	1
L33S	1	0	0	1
L33Y	1	0	0	1
L39A	1	1	0	1
L39C	1	1	0	1
L39E	1	1	0	1
L39F	1	1	0	1
L39G	1	1	0	1
L39H	1	1	0	1
L39K	0	1	1	1
L39P	1	1	0	1
L39Q	1	1	0	1
L39R	1	1	1	1
L39S	1	1	0	1
L39Y	1	1	0	1
L46A	1	1	0	1
L46C	0	1	0	1
L46E	0	0	0	0
L46F	0	1	0	1
L46G	0	0	0	0
L46H	0	0	0	0
L46K	0	0	0	0
L46P	0	0	0	0
L46Q	0	0	0	0
L46R	0	0	0	0
L46S	0	0	0	1
L46Y	0	1	0	1
L66A	0	0	0	0
L66C	0	0	0	1
L66E	0	0	0	0
L66F	1	1	0	1
L66G	0	0	0	0
L66H	0	0	0	0
L66K	0	0	0	0
L66P	0	0	0	0
L66Q	1	0	0	0
L66R	0	0	0	0
L66S	0	0	0	1
L66Y	1	0	0	1
L79A	1	1	0	1
L79C	0	1	0	1
L79E	1	1	0	1
L79F	0	1	0	1
L79G	1	1	0	1
L79H	1	1	0	1
L79K	1	1	0	1
L79P	1	1	0	0
L79Q	1	1	0	1
L79R	1	1	0	1
L79S	1	1	0	1
L79Y	1	1	0	1
L7A	1	0	0	0
L7C	0	0	0	1
L7E	0	0	0	0
L7F	1	0	0	1
L7G	1	0	0	0
L7H	0	0	0	0
L7K	0	0	0	0
L7P	0	0	0	0
L7Q	1	0	0	0
L7R	0	0	0	0
L7S	1	0	0	1
L7Y	1	0	0	1
L84A	1	1	0	1
L84C	1	1	0	1
L84E	0	0	0	0
L84F	1	1	0	1
L84G	0	0	0	0
L84H	0	0	0	0
L84K	0	0	0	0
L84P	0	0	0	0
L84Q	0	0	0	0
L84R	0	0	0	0
L84S	0	0	0	1
L84Y	0	1	0	1
L91A	1	0	0	0
L91C	1	0	0	1
L91E	0	0	0	0
L91F	1	1	0	1
L91G	1	0	0	0
L91H	1	0	0	0
L91K	0	0	0	0
L91P	0	0	0	0
L91Q	1	0	0	0
L91R	0	0	0	0
L91S	0	0	0	1
L91Y	0	0	0	1
L99A	1	0	0	0
L99C	0	0	0	1
L99E	0	0	0	0
L99F	1	0	0	1
L99G	0	0	0	0
L99H	1	0	0	0
L99K	0	0	0	0
L99P	0	0	0	0
L99Q	1	0	0	0
L99R	0	0	0	0
L99S	0	0	0	0
L99Y	1	0	0	1
M102A	1	0	0	0
M102C	0	0	0	0
M102E	0	0	0	0
M102F	0	0	0	1
M102G	0	0	0	0
M102H	0	0	0	0
M102K	0	0	0	0
M102L	1	0	0	1
M102P	0	0	0	0
M102Q	1	0	0	0
M102R	0	0	0	0
M102S	1	0	0	0
M102Y	0	0	0	1
M106A	1	0	0	1
M106C	0	0	0	1
M106E	0	0	1	1
M106F	1	0	0	1
M106G	1	0	0	1
M106H	1	0	0	1
M106K	0	0	0	1
M106L	1	1	0	1
M106P	0	0	0	0
M106Q	1	0	1	1
M106R	0	0	0	1
M106S	1	0	0	1
M106Y	0	0	0	1
M120A	0	0	0	1
M120C	1	1	0	1
M120E	1	0	0	1
M120F	0	1	0	1
M120G	1	0	0	1
M120H	1	1	0	1
M120K	1	0	0	1
M120L	1	1	0	1
M120P	1	0	0	0
M120Q	1	0	0	1
M120R	1	0	0	1
M120S	1	0	0	1
M120Y	1	1	0	1
M6A	1	1	0	1
M6C	0	1	0	1
M6E	0	0	0	0
M6F	0	1	0	1
M6G	0	0	0	1
M6H	0	1	0	0
M6K	0	0	0	0
M6L	1	1	0	1
M6P	0	0	0	0
M6Q	1	0	0	0
M6R	0	0	0	0
M6S	1	0	0	1
M6Y	0	1	0	1
N101A	1	1	0	0
N101C	0	1	0	1
N101E	0	0	0	0
N101F	0	1	0	0
N101G	1	1	0	0
N101H	0	1	0	0
N101K	0	0	0	0
N101L	0	1	0	0
N101P	0	0	0	0
N101Q	0	1	0	1
N101R	0	0	0	0
N101S	1	1	0	1
N101Y	0	1	0	0
N116A	1	1	0	1
N116C	1	1	1	1
N116E	1	1	0	1
N116F	1	1	0	1
N116G	1	1	1	1
N116H	1	1	0	1
N116K	1	1	0	1
N116L	1	1	1	1
N116P	1	1	0	1
N116Q	1	1	0	1
N116R	1	1	1	1
N116S	1	1	1	1
N116Y	1	1	0	1
N132A	1	1	0	1
N132C	0	1	1	1
N132E	1	0	0	1
N132F	0	1	0	1
N132G	1	1	0	1
N132H	1	1	0	1
N132K	0	0	0	1
N132L	1	1	1	1
N132P	0	0	1	1
N132Q	1	1	0	1
N132R	0	0	1	1
N132S	1	1	1	1
N132Y	0	1	1	1
N140A	0	1	0	1
N140C	0	1	1	1
N140E	0	1	0	1
N140F	0	1	0	1
N140G	1	1	0	1
N140H	1	1	0	1
N140K	1	1	0	1
N140L	1	1	0	1
N140P	1	1	0	1
N140Q	1	1	0	1
N140R	1	1	0	1
N140S	1	1	1	1
N140Y	1	1	0	1
N144A	1	1	0	1
N144C	0	1	1	1
N144E	0	1	1	1
N144F	1	1	0	1
N144G	1	1	1	1
N144H	0	1	0	1
N144K	0	1	0	1
N144L	1	1	1	1
N144P	0	1	0	1
N144Q	1	1	0	1
N144R	0	1	0	1
N144S	1	1	1	1
N144Y	1	1	0	1
N163A	1	0	1	1
N163C	1	0	1	1
N163E	1	0	1	1
N163F	1	0	0	1
N163G	1	0	1	1
N163H	1	0	0	1
N163K	1	0	1	1
N163L	1	0	1	1
N163P	1	0	1	0
N163Q	1	0	0	1
N163R	1	0	1	1
N163S	1	0	1	1
N163Y	1	0	0	1
N2A	1	1	0	1
N2C	0	1	1	1
N2E	1	1	0	1
N2F	1	1	0	1
N2G	1	1	0	1
N2H	1	1	0	1
N2K	0	1	0	1
N2L	1	1	0	1
N2P	1	1	0	0
N2Q	1	1	0	1
N2R	1	1	0	1
N2S	1	1	1	1
N2Y	1	1	0	1
N40A	1	1	0	1
N40C	1	1	1	1
N40E	1	1	1	1
N40F	1	1	0	1
N40G	1	1	1	1
N40H	1	1	0	1
N40K	1	1	1	1
N40L	1	1	1	1
N40P	1	1	1	1
N40Q	1	1	1	1
N40R	1	1	1	1
N40S	1	1	1	1
N40Y	1	1	0	1
N53A	0	1	0	1
N53C	0	1	1	1
N53E	0	1	1	1
N53F	0	1	0	1
N53G	1	1	0	1
N53H	0	1	0	1
N53K	0	1	1	1
N53L	1	1	1	1
N53P	0	1	1	1
N53Q	0	1	0	1
N53R	0	1	1	1
N53S	1	1	1	1
N53Y	1	1	0	1
N55A	1	1	1	1
N55C	1	1	1	1
N55E	1	1	1	1
N55F	1	1	0	1
N55G	1	1	1	1
N55H	1	1	0	1
N55K	1	1	1	1
N55L	1	1	1	1
N55P	1	1	1	0
N55Q	1	1	0	1
N55R	1	1	1	1
N55S	1	1	1	1
N55Y	1	1	0	1
N68A	1	1	0	1
N68C	1	1	0	1
N68E	1	1	1	1
N68F	1	1	0	1
N68G	1	1	0	1
N68H	1	1	0	1
N68K	1	1	1	1
N68L	1	1	0	1
N68P	1	1	1	1
N68Q	1	1	0	1
N68R	1	1	1	1
N68S	1	1	0	1
N68Y	1	1	0	1
N81A	1	1	0	1
N81C	0	1	0	1
N81E	1	1	0	1
N81F	0	1	0	1
N81G	1	1	0	1
N81H	1	1	0	1
N81K	1	1	0	1
N81L	1	1	1	0
N81P	0	1	0	1
N81Q	1	1	0	1
N81R	1	1	0	1
N81S	1	1	0	1
N81Y	1	1	1	0
P143A	1	1	0	1
P143C	1	0	1	1
P143E	1	0	0	1
P143F	1	0	0	1
P143G	1	0	0	1
P143H	1	0	0	1
P143K	1	0	0	1
P143L	1	1	0	1
P143Q	1	0	0	1
P143R	1	0	0	1
P143S	1	1	0	1
P143Y	1	1	0	1
P37A	1	1	0	1
P37C	1	1	1	1
P37E	1	1	1	1
P37F	1	1	0	1
P37G	1	1	0	1
P37H	1	1	1	1
P37K	0	1	0	1
P37L	1	1	0	1
P37Q	1	1	1	1
P37R	1	1	1	1
P37S	1	1	0	1
P37Y	1	1	0	1
P86A	1	1	0	1
P86C	1	1	1	1
P86E	1	1	0	1
P86F	1	1	0	1
P86G	1	1	0	1
P86H	1	1	0	1
P86K	1	1	0	1
P86L	1	1	0	1
P86Q	1	1	0	1
P86R	1	1	0	1
P86S	1	1	0	1
P86Y	1	1	0	1
Q105A	1	0	0	1
Q105C	0	0	1	1
Q105E	1	0	0	1
Q105F	0	0	0	1
Q105G	1	0	0	1
Q105H	1	0	0	1
Q105K	0	0	0	1
Q105L	1	1	1	1
Q105P	0	0	1	0
Q105R	0	0	0	0
Q105S	1	0	0	1
Q105Y	0	0	1	1
Q122A	1	1	1	1
Q122C	0	1	1	1
Q122E	0	1	0	1
Q122F	1	1	0	1
Q122G	1	1	0	1
Q122H	1	1	0	1
Q122K	0	1	0	1
Q122L	1	1	1	1
Q122P	1	1	1	1
Q122R	1	1	0	1
Q122S	1	1	0	1
Q122Y	1	1	1	1
Q123A	1	1	0	1
Q123C	1	1	1	1
Q123E	1	1	0	1
Q123F	1	1	0	1
Q123G	1	1	0	1
Q123H	1	1	0	1
Q123K	1	1	0	1
Q123L	1	1	1	1
Q123P	0	1	0	0
Q123R	1	1	0	1
Q123S	1	1	0	1
Q123Y	1	1	1	1
Q141A	1	0	1	1
Q141C	1	0	1	1
Q141E	1	0	0	1
Q141F	1	0	0	0
Q141G	1	0	0	1
Q141H	1	0	0	1
Q141K	1	0	0	1
Q141L	1	0	1	1
Q141P	0	0	1	0
Q141R	1	0	0	1
Q141S	1	0	1	1
Q141Y	1	0	1	0
Q69A	1	1	1	1
Q69C	1	1	1	1
Q69E	1	1	1	1
Q69F	1	1	0	1
Q69G	1	1	1	1
Q69H	1	1	0	1
Q69K	1	1	1	1
Q69L	1	1	1	1
Q69P	1	1	1	1
Q69R	1	1	1	1
Q69S	1	1	1	1
Q69Y	0	1	1	1
R119A	1	1	0	1
R119C	1	1	1	1
R119E	1	1	0	1
R119F	0	1	0	1
R119G	1	1	0	1
R119H	1	1	0	1
R119K	1	1	0	1
R119L	1	1	1	1
R119P	1	1	1	1
R119Q	1	1	0	1
R119S	1	1	0	1
R119Y	1	1	1	1
R125A	1	1	0	1
R125C	0	1	1	1
R125E	0	1	0	1
R125F	1	1	0	1
R125G	1	0	0	1
R125H	1	1	0	1
R125K	0	1	0	1
R125L	1	1	1	1
R125P	0	0	0	1
R125Q	1	1	0	1
R125S	1	1	0	1
R125Y	1	1	1	1
R137A	0	1	0	0
R137C	0	1	1	0
R137E	0	1	1	1
R137F	0	1	0	1
R137G	1	1	0	0
R137H	1	1	0	1
R137K	0	1	0	1
R137L	1	1	1	1
R137P	0	1	1	0
R137Q	0	1	0	1
R137S	1	1	1	0
R137Y	0	1	1	1
R14A	1	1	0	1
R14C	1	1	0	1
R14E	1	0	1	1
R14F	1	1	0	1
R14G	1	0	0	1
R14H	1	1	0	1
R14K	1	1	0	1
R14L	1	1	0	1
R14P	1	0	0	0
R14Q	1	1	0	1
R14S	1	1	0	1
R14Y	1	1	0	1
R154A	1	1	0	1
R154C	1	1	0	1
R154E	1	1	0	1
R154F	1	1	0	1
R154G	1	0	0	1
R154H	1	1	0	1
R154K	1	1	0	1
R154L	1	1	0	1
R154P	0	0	0	1
R154Q	1	1	0	1
R154S	1	1	0	1
R154Y	1	1	0	1
R52A	1	1	0	1
R52C	1	1	0	1
R52E	1	1	1	1
R52F	1	1	0	1
R52G	1	1	0	1
R52H	1	1	0	1
R52K	1	1	0	1
R52L	1	1	1	1
R52P	1	1	1	0
R52Q	1	1	0	1
R52S	1	1	0	1
R52Y	1	1	1	1
R76A	1	1	0	1
R76C	1	1	1	1
R76E	1	1	0	1
R76F	1	1	0	1
R76G	1	1	0	1
R76H	1	1	0	1
R76K	1	1	0	1
R76L	1	1	1	1
R76P	1	1	0	1
R76Q	1	1	0	1
R76S	1	1	0	1
R76Y	1	1	0	1
R80A	1	1	0	1
R80C	0	1	1	1
R80E	1	1	0	1
R80F	0	1	0	1
R80G	1	1	0	1
R80H	1	1	0	1
R80K	1	1	0	1
R80L	1	1	1	1
R80P	1	1	1	1
R80Q	1	1	0	1
R80S	1	1	0	1
R80Y	1	1	1	1
R8A	1	1	0	1
R8C	1	1	0	1
R8E	1	1	1	1
R8F	1	1	0	1
R8G	1	1	0	1
R8H	1	1	0	1
R8K	1	1	0	1
R8L	1	1	0	1
R8P	1	1	0	1
R8Q	1	1	0	1
R8S	1	1	0	1
R8Y	1	1	0	1
R95A	0	1	0	1
R95C	0	1	0	1
R95E	0	0	0	1
R95F	0	1	0	1
R95G	1	0	0	1
R95H	0	1	0	1
R95K	0	1	0	1
R95L	1	1	0	1
R95P	0	0	0	1
R95Q	1	1	0	1
R95S	0	1	0	1
R95Y	0	1	0	1
R96A	0	1	0	1
R96C	0	1	0	1
R96E	0	1	0	1
R96F	0	1	0	1
R96G	1	1	0	0
R96H	0	1	0	1
R96K	0	1	0	1
R96L	1	1	0	1
R96P	0	1	0	0
R96Q	1	1	0	1
R96S	1	1	0	1
R96Y	1	1	0	1
S117A	1	1	0	0
S117C	0	1	0	1
S117E	0	0	0	0
S117F	0	1	0	0
S117G	1	1	0	0
S117H	0	1	0	0
S117K	0	0	0	0
S117L	0	1	1	0
S117P	0	0	0	0
S117Q	0	1	0	0
S117R	0	0	0	0
S117Y	0	1	0	0
S136A	1	0	0	1
S136C	0	0	0	1
S136E	0	0	1	1
S136F	0	0	0	1
S136G	1	0	0	1
S136H	0	0	0	1
S136K	0	0	0	1
S136L	0	0	1	1
S136P	0	0	0	0
S136Q	0	0	0	1
S136R	0	0	0	1
S136Y	0	0	0	1
S36A	1	1	0	1
S36C	1	1	0	1
S36E	1	1	1	1
S36F	1	1	0	1
S36G	1	1	0	1
S36H	1	1	0	1
S36K	0	1	0	1
S36L	1	1	0	1
S36P	1	1	0	0
S36Q	1	1	0	1
S36R	1	1	0	1
S36Y	1	1	0	1
S38A	1	1	0	1
S38C	1	1	0	1
S38E	1	1	1	1
S38F	1	1	0	1
S38G	1	1	0	1
S38H	1	1	0	1
S38K	0	1	0	1
S38L	1	1	0	1
S38P	1	1	0	1
S38Q	1	1	0	1
S38R	1	1	0	1
S38Y	1	1	0	1
S44A	1	1	0	1
S44C	1	1	0	1
S44E	1	1	0	1
S44F	1	1	0	1
S44G	1	1	0	1
S44H	1	1	0	1
S44K	0	1	0	1
S44L	1	1	0	1
S44P	1	1	0	1
S44Q	1	1	0	1
S44R	1	1	0	1
S44Y	1	1	0	1
S90A	1	1	0	1
S90C	1	1	0	1
S90E	1	1	0	1
S90F	1	1	0	1
S90G	1	1	0	1
S90H	1	1	0	1
S90K	1	1	0	1
S90L	1	1	0	1
S90P	1	1	0	0
S90Q	1	1	0	1
S90R	1	1	0	1
S90Y	1	1	0	1
T109A	1	1	0	1
T109C	1	1	0	1
T109E	1	1	1	1
T109F	1	1	0	1
T109G	1	1	1	1
T109H	1	1	0	1
T109K	1	1	0	1
T109L	1	1	0	1
T109P	1	1	0	1
T109Q	1	1	0	1
T109R	1	1	1	1
T109S	1	1	0	1
T109Y	1	1	0	1
T115A	1	1	0	1
T115C	1	1	0	1
T115E	1	1	1	1
T115F	1	1	0	1
T115G	1	1	1	1
T115H	1	1	0	1
T115K	1	1	1	1
T115L	1	1	0	1
T115P	1	1	0	1
T115Q	1	1	0	1
T115R	1	1	1	1
T115S	1	1	0	1
T115Y	1	1	0	1
T142A	1	0	0	1
T142C	0	0	0	1
T142E	0	0	0	0
T142F	0	0	0	1
T142G	1	0	0	0
T142H	0	0	0	1
T142K	0	0	0	1
T142L	0	0	0	1
T142P	0	0	0	0
T142Q	0	0	0	1
T142R	0	0	0	0
T142S	1	0	0	1
T142Y	0	0	0	1
T151A	1	1	0	1
T151C	1	1	0	1
T151E	1	1	0	1
T151F	1	1	0	1
T151G	1	1	0	1
T151H	1	1	0	1
T151K	1	1	0	1
T151L	1	1	0	1
T151P	1	1	0	1
T151Q	1	1	0	1
T151R	1	1	0	1
T151S	1	1	0	1
T151Y	1	1	0	1
T152A	1	1	0	0
T152C	0	1	0	1
T152E	0	1	0	0
T152F	0	1	0	0
T152G	1	1	0	0
T152H	0	1	0	0
T152K	0	1	0	0
T152L	1	1	0	0
T152P	0	1	0	0
T152Q	1	1	0	1
T152R	0	1	0	0
T152S	1	1	0	1
T152Y	0	1	0	0
T155A	1	1	0	1
T155C	1	1	0	1
T155E	1	1	0	1
T155F	1	1	0	1
T155G	1	1	0	1
T155H	1	1	0	1
T155K	1	1	0	1
T155L	1	1	0	1
T155P	0	1	0	0
T155Q	1	1	0	1
T155R	1	1	0	1
T155S	1	1	0	1
T155Y	1	1	0	1
T157A	0	1	0	1
T157C	0	1	0	1
T157E	0	1	0	1
T157F	1	1	0	1
T157G	1	1	0	1
T157H	0	1	0	1
T157K	0	1	0	1
T157L	1	1	0	1
T157P	0	1	0	0
T157Q	1	1	0	1
T157R	1	1	0	1
T157S	1	1	0	1
T157Y	1	1	0	1
T21A	1	1	0	1
T21C	1	1	0	1
T21E	1	1	0	1
T21F	1	1	0	1
T21G	1	0	1	1
T21H	1	1	0	1
T21K	1	1	0	1
T21L	1	1	0	1
T21P	1	1	0	1
T21Q	1	1	0	1
T21R	1	1	0	0
T21S	1	1	0	1
T21Y	1	1	0	1
T26A	1	0	0	0
T26C	0	0	0	1
T26E	0	0	0	0
T26F	0	0	0	0
T26G	1	0	0	0
T26H	0	0	0	0
T26K	0	0	1	0
T26L	0	0	0	0
T26P	0	0	0	0
T26Q	0	0	0	1
T26R	0	0	0	0
T26S	1	0	0	1
T26Y	0	0	0	0
T34A	1	1	0	1
T34C	1	1	0	1
T34E	1	1	0	1
T34F	1	1	0	1
T34G	1	1	0	1
T34H	1	1	0	1
T34K	0	1	0	1
T34L	1	1	0	1
T34P	1	1	0	0
T34Q	1	1	0	1
T34R	1	1	0	1
T34S	1	1	0	1
T34Y	1	1	0	1
T59A	0	1	0	1
T59C	0	1	0	1
T59E	0	0	1	1
T59F	0	0	0	1
T59G	1	0	0	1
T59H	1	0	0	1
T59K	0	0	0	1
T59L	0	1	0	1
T59P	0	0	0	1
T59Q	0	1	0	1
T59R	1	0	0	1
T59S	1	1	0	1
T59Y	0	0	0	1
V103A	1	1	0	1
V103C	0	1	0	1
V103E	0	0	0	0
V103F	0	1	0	1
V103G	1	0	0	1
V103H	1	0	0	0
V103K	0	0	0	0
V103L	1	1	0	1
V103P	0	0	0	0
V103Q	1	0	0	0
V103R	0	0	0	0
V103S	1	0	0	1
V103Y	1	1	0	1
V111A	1	0	0	1
V111C	0	1	0	1
V111E	0	0	0	0
V111F	0	0	0	1
V111G	1	0	0	1
V111H	0	0	0	0
V111K	0	0	0	0
V111L	0	1	0	1
V111P	1	0	0	0
V111Q	0	0	0	0
V111R	0	0	0	0
V111S	1	0	0	1
V111Y	0	0	0	1
V131A	1	1	1	1
V131C	1	1	1	1
V131E	1	1	1	1
V131F	1	1	0	1
V131G	1	1	0	1
V131H	1	1	0	1
V131K	1	1	0	1
V131L	1	1	0	1
V131P	1	1	0	1
V131Q	1	1	0	1
V131R	1	1	1	1
V131S	1	1	0	1
V131Y	1	1	0	1
V149A	1	1	0	1
V149C	0	1	0	1
V149E	0	0	0	0
V149F	0	1	0	1
V149G	0	0	0	1
V149H	0	0	0	0
V149K	0	0	0	0
V149L	0	1	0	1
V149P	0	0	0	0
V149Q	0	0	0	0
V149R	0	0	0	0
V149S	0	0	0	1
V149Y	0	0	0	1
V57A	1	1	0	1
V57C	1	1	0	1
V57E	1	1	0	1
V57F	1	1	0	1
V57G	1	1	0	1
V57H	1	1	0	1
V57K	1	1	0	1
V57L	1	1	0	1
V57P	1	1	0	0
V57Q	1	1	0	1
V57R	1	1	0	1
V57S	1	1	0	1
V57Y	1	1	0	1
V71A	1	1	0	1
V71C	1	1	0	1
V71E	1	0	0	1
V71F	1	1	0	1
V71G	1	0	0	1
V71H	1	1	0	1
V71K	1	0	0	0
V71L	1	1	0	1
V71P	0	0	0	0
V71Q	1	0	0	1
V71R	1	0	0	0
V71S	1	1	0	1
V71Y	1	1	0	0
V75A	1	1	0	1
V75C	0	1	0	1
V75E	0	1	0	1
V75F	0	1	0	1
V75G	1	1	0	1
V75H	1	1	0	1
V75K	1	1	0	1
V75L	1	1	0	1
V75P	0	1	0	1
V75Q	1	1	0	1
V75R	1	1	0	1
V75S	1	1	0	1
V75Y	1	1	0	1
V87A	1	1	0	1
V87C	0	1	0	1
V87E	0	1	0	0
V87F	0	1	0	0
V87G	1	0	0	1
V87H	1	1	0	0
V87K	0	0	0	0
V87L	1	1	0	1
V87P	1	1	0	0
V87Q	0	1	0	0
V87R	0	0	0	0
V87S	1	1	0	1
V87Y	1	1	0	0
V94A	0	1	0	1
V94C	0	1	0	1
V94E	0	1	0	1
V94F	0	1	0	1
V94G	1	1	0	1
V94H	0	1	0	1
V94K	0	1	0	1
V94L	1	1	0	1
V94P	1	1	0	1
V94Q	1	1	0	1
V94R	0	1	0	1
V94S	1	1	0	1
V94Y	1	1	0	1
W126A	0	0	0	1
W126C	0	0	0	1
W126E	0	0	0	1
W126F	1	1	0	1
W126G	0	0	0	1
W126H	1	0	0	1
W126K	0	0	0	1
W126L	1	1	0	1
W126P	0	0	0	1
W126Q	0	0	0	1
W126R	0	0	1	1
W126S	0	0	0	1
W126Y	1	1	0	1
W138A	0	0	0	0
W138C	0	0	0	0
W138E	0	0	0	1
W138F	0	0	0	1
W138G	0	0	0	0
W138H	0	0	0	1
W138K	0	0	0	1
W138L	0	0	0	0
W138P	0	0	0	0
W138Q	0	0	0	1
W138R	0	0	0	0
W138S	0	0	0	0
W138Y	0	0	0	1
W158A	1	0	0	1
W158C	1	1	0	1
W158E	1	0	0	1
W158F	1	1	0	1
W158G	1	0	0	1
W158H	1	0	0	1
W158K	1	0	0	1
W158L	1	1	0	1
W158P	1	0	0	1
W158Q	1	0	0	1
W158R	1	0	0	1
W158S	1	0	0	1
W158Y	1	1	0	1
Y139A	1	0	0	1
Y139C	0	1	0	1
Y139E	1	0	0	1
Y139F	1	1	0	1
Y139G	1	0	0	1
Y139H	1	1	0	1
Y139K	1	0	0	1
Y139L	1	1	0	1
Y139P	1	0	0	1
Y139Q	1	0	0	0
Y139R	1	0	0	1
Y139S	1	0	0	1
Y161A	0	0	0	0
Y161C	0	0	0	0
Y161E	0	0	0	0
Y161F	0	0	0	0
Y161G	0	0	0	0
Y161H	0	0	0	0
Y161K	0	0	0	0
Y161L	0	0	0	0
Y161P	0	0	0	0
Y161Q	0	0	0	0
Y161R	0	0	0	0
Y161S	0	0	0	1
Y18A	1	0	0	1
Y18C	0	0	1	1
Y18E	0	0	0	1
Y18F	1	0	0	1
Y18G	0	0	0	1
Y18H	1	0	0	1
Y18K	0	0	0	1
Y18L	1	0	0	1
Y18P	0	0	0	0
Y18Q	1	0	0	1
Y18R	0	0	1	1
Y18S	0	0	0	1
Y24A	1	1	0	1
Y24C	0	1	1	1
Y24E	0	0	1	1
Y24F	1	1	0	1
Y24G	1	0	0	1
Y24H	1	1	0	1
Y24K	0	0	0	1
Y24L	1	1	0	1
Y24P	0	1	0	1
Y24Q	1	1	0	1
Y24R	1	1	1	1
Y24S	1	1	0	1
Y25A	1	1	0	1
Y25C	1	1	0	1
Y25E	1	0	0	1
Y25F	1	1	0	1
Y25G	1	0	0	1
Y25H	1	1	0	1
Y25K	1	0	0	1
Y25L	1	1	0	1
Y25P	1	1	0	1
Y25Q	1	1	0	1
Y25R	1	0	0	1
Y25S	1	1	0	1
Y88A	1	1	0	1
Y88C	1	1	0	1
Y88E	0	0	0	1
Y88F	1	1	0	1
Y88G	1	0	0	1
Y88H	1	1	0	1
Y88K	0	0	0	1
Y88L	1	1	0	1
Y88P	0	1	0	1
Y88Q	1	1	0	1
Y88R	1	0	0	1
Y88S	0	1	0	1

## Sheet: Table 4
destabilizing/disease: 0; neutral/stabilizing: 1
Mutation	annotated type	packpred_prediction	dynamut_prediction	missense_prediction
Q2A	0	0	1	1
Q2C	0	0	1	1
Q2D	0	0	0	1
Q2E	0	0	0	1
Q2F	0	0	0	1
Q2G	0	0	0	1
Q2K	1	0	0	1
Q2L	1	0	1	1
Q2M	1	0	1	1
Q2N	0	0	0	1
Q2R	1	0	0	1
Q2S	0	0	0	1
Q2T	0	0	0	1
Q2V	0	0	1	1
Q2W	0	0	0	1
F3A	0	0	0	0
F3C	1	0	0	1
F3E	0	0	0	1
F3G	0	0	0	0
F3H	1	0	0	1
F3I	0	0	0	1
F3K	0	0	0	1
F3L	1	0	0	1
F3M	0	0	0	1
F3N	1	0	0	1
F3P	0	0	0	0
F3Q	0	0	0	1
F3R	0	0	0	1
F3S	0	0	0	1
F3T	0	0	0	1
F3W	1	0	0	1
F3Y	1	0	0	1
K4A	1	1	0	0
K4C	1	1	0	0
K4D	0	1	0	1
K4F	1	1	0	1
K4G	1	1	0	0
K4H	1	1	0	1
K4I	1	1	1	1
K4L	1	1	1	1
K4M	1	1	1	1
K4N	0	1	0	1
K4Q	1	1	0	1
K4R	1	1	0	1
K4S	1	1	0	0
K4T	1	1	0	0
K4V	1	1	1	1
K4W	1	1	0	1
K4Y	1	1	1	1
V5A	1	0	0	1
V5C	1	0	0	1
V5D	0	0	0	0
V5E	0	0	0	0
V5F	0	0	0	0
V5G	0	0	0	1
V5I	1	1	0	1
V5K	0	0	0	0
V5L	1	0	0	1
V5M	1	0	0	1
V5N	0	0	0	0
V5P	0	0	0	0
V5Q	0	0	0	0
V5R	0	0	0	0
V5S	1	0	0	1
V5T	1	0	0	1
V5W	0	0	0	0
V5Y	0	0	0	1
Y6A	0	0	0	0
Y6C	1	0	0	0
Y6D	0	0	0	0
Y6E	0	0	0	0
Y6F	1	1	0	0
Y6G	0	0	0	0
Y6H	1	0	0	1
Y6I	0	0	0	0
Y6K	0	0	0	0
Y6L	0	0	0	0
Y6M	1	0	0	0
Y6N	0	0	0	0
Y6P	0	0	0	0
Y6Q	0	0	0	0
Y6R	0	0	0	0
Y6S	0	0	0	1
Y6T	0	0	0	0
Y6V	0	0	0	0
Y6W	1	0	0	0
T7A	1	1	0	1
T7C	1	1	0	1
T7D	1	1	0	1
T7E	1	1	0	1
T7G	1	1	0	1
T7H	1	1	0	1
T7I	1	1	1	1
T7K	1	1	1	1
T7L	1	1	1	1
T7M	1	1	1	1
T7P	1	1	1	1
T7R	1	1	0	1
T7S	1	1	0	1
T7V	1	1	0	1
T7W	1	1	0	1
Y8A	1	1	0	1
Y8C	1	1	0	1
Y8F	1	1	0	1
Y8G	1	0	0	1
Y8H	1	1	0	1
Y8I	1	1	0	1
Y8K	1	0	0	1
Y8L	1	1	0	1
Y8M	1	1	0	1
Y8N	1	1	0	1
Y8Q	1	1	0	1
Y8S	1	1	0	1
Y8V	1	1	0	1
Y8W	1	1	0	1
K9A	1	1	1	1
K9C	1	1	1	1
K9D	1	1	1	1
K9E	1	1	1	1
K9G	1	1	1	1
K9H	1	1	0	1
K9I	1	1	1	1
K9L	1	1	1	1
K9M	1	1	1	1
K9P	1	1	1	1
K9Q	1	1	1	1
K9R	1	1	0	1
K9S	1	1	0	1
K9T	1	1	0	1
K9V	1	1	1	1
K9W	1	1	0	1
K9Y	1	1	1	1
R10A	1	1	0	1
R10C	1	1	1	1
R10D	1	1	0	1
R10E	1	1	0	1
R10F	1	1	0	1
R10G	1	1	0	1
R10H	1	1	0	1
R10I	1	1	1	1
R10K	1	1	0	1
R10L	1	1	1	1
R10M	1	1	1	1
R10N	1	1	0	1
R10P	1	1	1	0
R10Q	1	1	0	1
R10S	1	1	0	1
R10T	1	1	0	1
R10V	1	1	1	1
R10W	1	1	0	1
R10Y	1	1	1	1
E11A	1	1	0	1
E11C	1	1	1	1
E11F	1	1	1	1
E11G	1	1	1	1
E11H	1	1	1	1
E11I	1	1	0	1
E11K	1	1	1	1
E11L	1	1	1	1
E11M	1	1	1	1
E11P	1	1	0	1
E11Q	1	1	1	1
E11R	1	1	1	1
E11S	1	1	0	1
E11T	1	1	1	1
E11V	1	1	1	1
E11W	1	1	1	1
E11Y	1	1	1	1
S12A	1	1	0	1
S12C	1	1	0	1
S12D	1	1	1	1
S12E	1	1	1	1
S12F	1	1	0	1
S12G	1	1	0	1
S12H	1	1	0	1
S12I	1	1	0	1
S12K	1	1	0	1
S12L	1	1	0	1
S12M	1	1	0	1
S12N	1	1	0	1
S12Q	1	1	0	1
S12R	1	1	0	1
S12T	1	1	0	1
S12V	1	1	0	1
S12W	1	1	0	1
S12Y	1	1	0	1
R13A	1	1	0	1
R13C	1	1	1	1
R13D	1	1	0	1
R13E	1	1	0	1
R13F	1	1	0	1
R13G	1	1	0	1
R13H	1	1	0	1
R13I	1	1	1	1
R13K	1	1	0	1
R13L	1	1	1	1
R13M	1	1	0	1
R13N	1	1	0	1
R13P	1	1	1	1
R13Q	1	1	0	1
R13S	1	1	0	1
R13T	1	1	0	1
R13V	1	1	1	1
R13W	1	1	0	1
R13Y	1	1	0	1
Y14A	1	1	0	1
Y14C	1	1	1	1
Y14F	1	1	0	1
Y14H	1	1	0	1
Y14I	1	1	0	1
Y14L	1	1	0	1
Y14M	1	1	0	1
Y14S	1	1	0	1
Y14T	1	1	0	1
Y14V	1	1	0	1
Y14W	1	1	0	1
R15A	1	1	0	1
R15C	1	1	1	1
R15D	1	1	0	1
R15E	1	1	0	1
R15G	1	1	0	1
R15I	1	1	1	1
R15K	1	1	0	1
R15L	1	1	1	1
R15M	1	1	0	1
R15P	1	1	1	0
R15Q	1	1	0	1
R15S	1	1	0	1
R15T	1	1	0	1
R15V	1	1	1	1
R15W	1	1	0	1
R15Y	1	1	1	1
L16A	1	0	0	1
L16C	1	0	0	1
L16D	0	0	0	1
L16E	0	0	0	1
L16F	1	1	0	1
L16G	1	0	0	1
L16H	1	0	0	1
L16I	1	1	0	1
L16K	1	0	0	1
L16M	1	1	1	1
L16N	1	0	0	1
L16P	1	0	0	0
L16Q	1	0	0	1
L16R	1	0	0	1
L16S	1	0	0	1
L16T	1	0	0	1
L16V	1	1	0	1
L16W	1	0	0	1
L16Y	1	0	0	1
F17A	1	0	0	1
F17C	1	0	1	1
F17D	0	0	0	0
F17E	0	0	0	0
F17G	1	0	0	1
F17H	1	0	0	0
F17I	1	1	0	1
F17K	0	0	0	0
F17L	1	1	0	1
F17M	1	1	1	1
F17N	1	0	0	0
F17Q	1	0	0	0
F17R	1	0	0	0
F17S	1	0	0	1
F17T	1	0	0	1
F17V	1	0	0	1
F17Y	1	1	1	1
V18A	1	0	0	1
V18C	1	0	0	1
V18D	0	0	0	0
V18E	0	0	0	0
V18G	0	0	0	1
V18H	0	0	0	0
V18I	1	1	0	1
V18K	0	0	0	0
V18L	1	0	0	1
V18M	1	0	0	1
V18N	0	0	0	0
V18P	0	0	0	0
V18Q	0	0	0	0
V18R	0	0	0	0
V18S	0	0	0	1
V18T	1	0	0	1
V18W	0	0	0	0
V18Y	0	0	0	0
D19A	1	0	0	0
D19C	1	0	0	0
D19E	1	0	0	1
D19F	1	0	0	0
D19G	1	0	0	0
D19H	1	0	0	0
D19I	1	0	0	0
D19K	1	0	0	0
D19L	1	0	0	0
D19M	1	0	0	0
D19N	1	1	0	0
D19P	0	0	0	0
D19Q	1	0	0	0
D19R	0	0	0	0
D19S	1	0	0	0
D19T	1	0	0	0
D19V	1	0	0	0
D19W	0	0	0	0
V20A	1	0	0	1
V20C	1	0	0	1
V20D	0	0	0	1
V20E	0	0	0	1
V20F	0	0	0	1
V20G	0	0	0	1
V20H	0	0	0	1
V20I	1	1	0	1
V20K	0	0	0	1
V20L	1	0	0	1
V20M	1	0	0	1
V20N	0	0	0	1
V20P	0	0	0	0
V20Q	0	0	0	1
V20R	0	0	0	1
V20S	0	0	0	1
V20T	1	0	0	1
V20W	0	0	0	1
V20Y	0	0	0	1
Q21A	1	0	1	1
Q21C	1	0	0	1
Q21D	0	0	0	1
Q21E	1	0	0	1
Q21F	1	0	0	0
Q21G	1	0	1	1
Q21H	1	0	0	1
Q21I	1	0	1	1
Q21K	0	0	0	1
Q21L	1	0	1	1
Q21M	1	0	1	1
Q21N	1	0	0	1
Q21P	0	0	1	1
Q21R	0	0	0	1
Q21S	1	0	0	1
Q21T	0	0	0	1
Q21V	1	0	1	1
Q21W	0	0	0	1
Q21Y	0	0	0	1
S22A	1	0	0	1
S22C	1	0	1	1
S22D	0	0	0	1
S22E	0	0	0	1
S22F	0	0	0	1
S22H	1	0	0	1
S22I	0	0	1	1
S22K	0	0	0	1
S22L	0	0	0	1
S22M	0	0	1	1
S22N	1	0	0	1
S22P	1	0	0	1
S22Q	0	0	0	1
S22R	0	0	0	1
S22T	0	0	0	1
S22V	0	0	1	1
S22W	0	0	0	1
S22Y	0	0	0	1
D23A	1	0	0	1
D23C	1	0	1	1
D23E	1	0	0	1
D23G	1	0	0	1
D23H	1	0	0	1
D23K	1	0	0	1
D23L	0	0	1	1
D23M	1	0	1	1
D23N	1	1	0	1
D23P	1	0	1	1
D23Q	1	0	1	1
D23R	1	0	1	1
D23S	1	0	1	1
D23T	1	0	1	1
D23V	1	0	1	1
D23W	1	0	0	1
D23Y	1	0	0	1
D26A	1	1	0	1
D26C	1	0	0	1
D26E	1	1	1	1
D26F	1	0	1	1
D26G	1	1	1	1
D26H	1	1	1	1
D26I	1	0	0	1
D26K	1	1	1	1
D26L	1	0	1	1
D26M	1	0	0	1
D26N	1	1	0	1
D26P	1	1	1	1
D26Q	1	1	1	1
D26R	1	1	1	1
D26S	1	1	1	1
D26T	1	1	0	1
D26V	1	1	0	1
D26W	1	0	0	1
D26Y	1	0	1	1
T27A	1	1	0	1
T27C	1	1	0	1
T27D	1	1	0	1
T27E	1	1	0	1
T27F	1	1	0	1
T27G	1	1	0	0
T27H	1	1	0	1
T27I	1	1	0	1
T27K	1	1	0	1
T27L	1	1	0	1
T27M	1	1	1	1
T27N	1	1	0	1
T27P	1	1	0	0
T27Q	1	1	0	1
T27R	1	1	0	1
T27S	1	1	0	1
T27V	1	1	0	1
T27W	1	1	0	1
T27Y	1	1	0	1
P28A	1	0	0	1
P28C	1	0	0	1
P28D	1	0	0	1
P28E	1	0	0	1
P28F	1	0	0	1
P28G	1	0	0	1
P28H	1	0	0	1
P28I	1	0	0	1
P28K	1	0	0	1
P28L	1	0	0	1
P28M	1	0	0	1
P28N	1	0	0	1
P28Q	1	0	0	1
P28R	1	0	0	1
P28S	1	0	0	1
P28T	1	0	0	1
P28V	1	0	0	1
P28W	1	0	0	1
P28Y	1	0	0	1
G29A	1	1	0	1
G29C	1	1	0	1
G29D	1	1	0	1
G29E	1	1	0	1
G29F	1	1	0	1
G29H	1	1	0	1
G29I	1	1	0	1
G29K	1	1	0	1
G29L	1	1	0	1
G29M	1	1	0	1
G29N	1	1	0	1
G29P	1	1	0	0
G29Q	1	1	0	1
G29R	1	1	0	1
G29S	1	1	0	1
G29T	1	1	0	1
G29V	1	1	0	1
G29W	0	1	0	1
G29Y	1	1	0	1
R30A	1	0	0	1
R30E	1	0	1	1
R30F	1	0	0	1
R30G	1	0	0	1
R30I	1	0	0	1
R30K	1	0	0	1
R30L	1	0	0	1
R30M	1	0	0	1
R30N	1	0	0	1
R30P	1	0	0	0
R30Q	1	0	0	1
R30S	1	0	0	1
R30T	1	0	0	1
R30V	1	0	0	1
R30W	1	0	0	1
R31A	1	0	0	1
R31C	1	0	0	1
R31E	0	0	0	1
R31F	1	0	0	1
R31G	0	0	0	1
R31H	1	0	0	1
R31K	1	0	0	1
R31L	1	1	0	1
R31M	1	1	0	1
R31N	1	0	0	1
R31P	0	0	0	0
R31Q	1	0	0	1
R31S	1	0	0	1
R31T	1	0	0	1
R31V	1	0	0	1
R31W	1	0	0	1
R31Y	1	0	0	1
M32A	1	0	0	1
M32C	1	0	0	1
M32E	0	0	0	1
M32F	1	1	0	1
M32G	0	0	0	1
M32H	1	0	0	1
M32I	1	1	0	1
M32K	1	0	0	1
M32L	1	1	0	1
M32P	0	0	0	1
M32Q	1	0	0	1
M32R	0	0	0	1
M32S	1	0	0	1
M32T	1	0	0	1
M32V	1	1	0	1
M32W	1	0	0	1
M32Y	1	0	0	1
V33A	1	0	0	1
V33C	1	0	0	1
V33D	0	0	0	0
V33E	0	0	0	0
V33F	1	0	0	1
V33G	1	0	0	1
V33H	1	0	0	0
V33I	1	0	0	1
V33K	0	0	0	0
V33L	1	0	0	1
V33M	1	0	0	1
V33N	0	0	0	0
V33P	0	0	0	0
V33Q	1	0	0	0
V33R	0	0	0	0
V33S	1	0	0	1
V33T	1	0	0	1
V33W	1	0	0	0
V33Y	1	0	0	0
I34A	1	0	0	1
I34C	1	0	0	1
I34D	0	0	0	0
I34E	0	0	0	0
I34F	0	0	0	1
I34G	0	0	0	1
I34H	0	0	0	0
I34K	0	0	0	0
I34L	1	0	0	1
I34M	1	0	0	1
I34N	0	0	0	0
I34P	0	0	0	0
I34Q	0	0	0	0
I34R	0	0	0	0
I34S	1	0	0	1
I34T	1	0	0	1
I34V	1	1	0	1
I34W	0	0	0	1
I34Y	0	0	0	1
P35A	1	0	0	1
P35C	0	0	0	1
P35D	0	0	0	1
P35G	1	0	0	1
P35H	1	0	0	1
P35I	0	0	0	1
P35K	0	0	0	1
P35L	0	0	0	1
P35N	0	0	0	1
P35Q	0	0	0	1
P35R	0	0	0	0
P35S	1	0	0	1
P35T	0	0	0	1
P35V	0	0	0	1
P35W	1	0	0	0
P35Y	1	0	0	1
L36C	0	0	0	1
L36D	0	0	0	0
L36E	0	0	0	0
L36F	0	0	0	1
L36G	0	0	0	0
L36K	0	0	0	0
L36N	0	0	0	0
L36Q	0	0	0	0
L36R	0	0	0	0
L36S	0	0	0	1
L36T	0	0	0	1
L36Y	0	0	0	0
A37C	1	1	0	0
A37D	1	1	0	0
A37E	1	1	0	0
A37F	1	1	0	0
A37G	1	1	0	1
A37H	1	1	0	0
A37I	1	1	1	1
A37K	1	1	0	0
A37L	1	1	1	0
A37M	1	1	1	0
A37P	0	1	1	0
A37Q	1	1	0	0
A37R	1	1	0	1
A37S	1	1	0	1
A37T	1	1	0	1
A37V	1	1	0	0
A37W	1	1	0	0
A37Y	1	1	0	0
S38A	1	1	0	1
S38C	1	1	0	1
S38D	1	1	1	1
S38E	1	1	1	1
S38F	1	1	0	1
S38G	1	1	0	1
S38H	1	1	0	1
S38I	1	1	1	1
S38K	1	1	0	1
S38L	1	1	1	1
S38M	1	1	1	1
S38N	1	1	0	1
S38P	1	1	0	1
S38Q	1	1	0	1
S38R	1	1	0	1
S38T	1	1	0	1
S38V	1	1	0	1
S38W	1	1	0	1
S38Y	1	1	0	1
A39C	1	1	0	1
A39D	1	1	0	1
A39E	1	1	0	1
A39F	1	1	0	1
A39G	1	1	0	1
A39H	1	1	0	1
A39K	1	1	0	1
A39L	1	1	0	1
A39M	1	1	0	1
A39N	1	1	0	1
A39P	1	1	0	1
A39Q	1	1	0	1
A39R	1	1	0	1
A39S	1	1	0	1
A39T	1	1	0	1
A39V	1	1	0	1
A39W	1	1	0	1
A39Y	1	1	0	1
R40A	1	1	0	1
R40C	1	1	1	1
R40D	1	1	0	1
R40E	1	1	0	1
R40F	1	1	0	1
R40G	1	1	0	1
R40H	1	1	0	1
R40I	1	1	1	1
R40K	1	1	0	1
R40L	1	1	1	1
R40M	1	1	0	1
R40N	1	1	0	1
R40P	1	1	1	1
R40Q	1	1	0	1
R40S	1	1	0	1
R40T	1	1	0	1
R40V	1	1	1	1
R40W	1	1	0	1
R40Y	1	1	1	1
L41A	1	1	0	1
L41C	1	1	0	1
L41D	1	1	0	1
L41E	1	1	1	1
L41F	0	1	0	1
L41G	1	1	1	1
L41H	1	1	1	1
L41I	1	1	0	1
L41K	1	1	1	1
L41M	1	1	0	1
L41N	1	1	0	1
L41P	1	1	0	1
L41Q	1	1	0	1
L41R	1	1	1	1
L41S	1	1	1	1
L41T	1	1	0	1
L41V	1	1	1	1
L41W	1	1	0	1
L41Y	1	1	0	1
L42A	1	1	0	1
L42C	1	1	1	1
L42D	1	1	1	1
L42E	1	1	1	1
L42F	1	1	0	1
L42G	1	1	0	1
L42H	1	1	1	1
L42I	1	1	0	1
L42K	1	1	1	1
L42M	1	1	1	1
L42N	1	1	1	1
L42Q	1	1	0	1
L42R	1	1	1	1
L42S	1	1	1	1
L42T	1	1	1	1
L42V	1	1	1	1
L42W	1	1	0	1
S43A	1	1	1	1
S43C	1	1	0	1
S43D	1	1	0	1
S43E	1	1	1	1
S43F	1	1	0	1
S43G	1	1	0	1
S43H	1	1	0	1
S43I	1	1	1	1
S43K	1	1	0	1
S43L	1	1	0	1
S43M	1	1	1	1
S43N	1	1	0	1
S43P	1	1	0	1
S43Q	1	1	0	1
S43R	1	1	0	1
S43T	1	1	0	1
S43V	1	1	1	1
S43W	1	1	0	1
S43Y	1	1	0	1
D44A	1	1	0	1
D44C	1	1	0	1
D44E	1	1	0	1
D44F	1	1	1	1
D44G	1	1	1	1
D44H	1	1	1	1
D44I	1	1	1	1
D44K	1	1	1	1
D44L	1	1	1	1
D44M	1	1	0	1
D44N	1	1	0	1
D44P	1	1	0	1
D44Q	1	1	1	1
D44R	1	1	1	1
D44S	1	1	1	1
D44T	1	1	0	1
D44V	1	1	0	1
D44W	1	1	1	1
D44Y	1	1	1	1
K45A	1	1	0	1
K45C	1	1	0	1
K45D	1	1	0	1
K45E	1	1	0	1
K45F	1	1	0	1
K45G	1	1	0	1
K45H	1	1	0	1
K45I	1	1	0	1
K45L	1	1	0	1
K45M	1	1	0	1
K45N	1	1	0	1
K45P	1	1	1	1
K45Q	1	1	0	1
K45R	1	1	0	1
K45S	1	1	0	1
K45T	1	1	0	1
K45V	1	1	1	1
K45W	1	1	0	1
K45Y	1	1	0	1
V46A	1	1	0	1
V46C	1	1	1	1
V46D	1	1	1	1
V46E	1	1	1	1
V46F	1	1	0	1
V46G	1	1	0	1
V46H	1	1	0	1
V46I	1	1	0	1
V46K	1	1	0	1
V46L	1	1	0	1
V46M	1	1	0	1
V46N	1	1	1	1
V46P	1	1	0	1
V46Q	1	1	0	1
V46R	1	1	0	1
V46S	1	1	0	1
V46T	1	1	0	1
V46W	1	1	0	1
V46Y	1	1	0	1
S47A	1	1	0	1
S47C	1	1	0	1
S47D	1	1	1	1
S47H	1	1	0	1
S47I	1	1	0	1
S47M	1	1	1	1
S47N	1	1	0	1
S47Q	1	1	0	1
S47R	1	1	0	1
S47V	1	1	0	1
S47Y	1	1	0	1
R48A	1	1	0	1
R48C	1	1	1	1
R48D	1	1	1	1
R48F	1	1	0	1
R48G	1	1	0	1
R48H	1	1	0	1
R48I	1	1	1	1
R48L	1	1	1	1
R48M	1	1	0	1
R48P	1	1	0	1
R48Q	1	1	0	1
R48S	1	1	0	1
R48T	1	1	0	1
R48W	1	1	0	1
R48Y	1	1	0	1
E49A	1	1	0	1
E49C	1	1	1	1
E49D	1	1	0	1
E49I	1	1	1	1
E49M	1	1	1	1
E49N	1	1	0	1
E49Q	1	1	0	1
E49R	1	1	1	1
E49S	1	1	0	1
E49T	1	1	0	1
E49V	1	1	0	1
E49W	1	1	1	1
E49Y	1	1	0	1
L50C	1	0	0	1
L50D	0	0	0	1
L50E	1	0	0	1
L50F	1	0	0	1
L50I	1	0	0	1
L50N	1	0	0	1
L50R	1	0	0	1
L50S	1	0	0	1
L50V	1	0	0	1
L50W	0	0	0	1
L50Y	1	0	0	1
Y51C	1	1	0	1
Y51F	1	1	0	1
Y51H	1	1	0	1
Y51K	1	0	0	1
Y51L	1	1	0	1
Y51M	1	1	0	1
Y51N	1	1	0	1
Y51P	0	1	0	0
Y51Q	1	1	0	1
Y51S	1	1	0	1
Y51T	1	1	0	1
Y51V	1	1	0	1
Y51W	1	1	0	1
P52A	1	0	0	1
P52C	1	0	0	1
P52D	0	0	0	0
P52F	0	0	0	0
P52G	0	0	0	1
P52H	0	0	0	0
P52I	1	0	0	1
P52L	1	0	0	1
P52M	1	0	0	1
P52N	0	0	0	1
P52Q	0	0	0	0
P52R	0	0	0	0
P52S	0	0	0	1
P52T	1	0	0	1
P52V	1	0	0	1
P52W	0	0	0	0
P52Y	0	0	0	0
V53A	1	1	0	1
V53C	1	1	1	1
V53D	1	1	0	1
V53E	1	1	0	1
V53F	1	1	0	1
V53H	1	1	0	1
V53K	1	1	0	1
V53L	1	1	0	1
V53M	1	1	0	1
V53N	1	1	0	1
V53P	0	1	0	1
V53Q	1	1	0	1
V53S	1	1	0	1
V53T	1	1	0	1
V53W	1	1	0	1
V53Y	1	1	0	1
V54A	1	0	0	1
V54D	1	0	0	0
V54E	1	0	0	0
V54F	1	0	0	1
V54G	0	0	0	0
V54H	1	0	0	0
V54I	1	1	0	1
V54L	1	1	0	1
V54M	1	1	0	1
V54P	0	0	0	0
V54Q	1	0	0	0
V54R	0	0	0	0
V54S	0	0	0	1
V54T	1	0	0	1
V54Y	1	0	0	1
H55A	1	1	1	1
H55C	1	1	1	1
H55G	1	1	1	1
H55I	1	1	1	1
H55K	1	1	1	1
H55L	1	1	1	1
H55M	1	1	1	1
H55P	1	1	1	0
H55Q	1	1	1	1
H55T	1	1	1	1
H55V	1	1	1	1
H55W	1	1	1	1
I56A	1	0	0	1
I56C	1	0	0	1
I56D	1	0	0	1
I56E	1	0	0	1
I56F	1	0	0	1
I56G	1	0	0	1
I56H	1	0	0	1
I56K	1	0	0	1
I56L	1	1	0	1
I56M	1	1	0	1
I56N	0	0	0	1
I56P	0	0	0	0
I56Q	0	0	0	1
I56S	1	0	0	1
I56T	1	0	0	1
I56V	1	1	0	1
G57A	1	1	0	1
G57C	1	1	0	1
G57D	1	1	0	1
G57E	1	1	0	1
G57F	1	1	0	1
G57H	1	1	0	1
G57I	1	1	0	1
G57K	1	1	0	1
G57L	1	1	0	1
G57M	1	1	0	1
G57N	1	1	0	1
G57P	1	1	0	0
G57Q	1	1	0	1
G57R	1	1	0	1
G57S	1	1	0	1
G57T	1	1	0	1
G57V	1	1	0	1
G57W	1	1	0	1
G57Y	1	1	0	1
D58A	1	0	1	1
D58C	1	0	0	1
D58E	1	1	0	1
D58G	1	0	1	1
D58I	1	0	1	1
D58K	1	0	1	1
D58L	1	0	1	1
D58M	1	0	1	1
D58P	1	0	1	0
D58Q	1	0	1	1
D58R	1	0	1	1
D58S	1	0	1	1
D58T	1	0	1	1
D58V	1	0	1	1
D58W	1	0	1	1
D58Y	1	0	1	1
E59A	1	1	0	1
E59C	1	1	0	1
E59D	1	1	0	1
E59F	1	1	0	1
E59G	1	1	0	1
E59H	1	1	0	1
E59I	1	1	0	1
E59K	1	1	0	1
E59L	1	1	0	1
E59M	1	1	1	1
E59N	1	1	0	1
E59P	0	1	0	0
E59Q	1	1	0	1
E59R	1	1	0	1
E59S	1	1	0	1
E59T	1	1	0	1
E59V	1	1	0	1
E59W	1	1	0	1
E59Y	1	1	0	1
S60A	1	1	0	1
S60C	1	1	0	1
S60D	1	1	0	1
S60E	1	1	0	1
S60F	1	1	0	1
S60G	1	1	0	1
S60H	1	1	0	1
S60I	1	1	1	1
S60K	1	1	0	1
S60L	1	1	1	1
S60M	1	1	1	1
S60N	1	1	0	1
S60P	1	1	0	1
S60Q	1	1	0	1
S60R	1	1	0	1
S60T	1	1	0	1
S60V	1	1	1	1
S60W	1	1	0	1
S60Y	1	1	0	1
W61A	1	0	0	0
W61C	1	0	0	0
W61E	0	0	0	0
W61F	1	1	0	0
W61G	0	0	0	0
W61I	1	0	0	0
W61K	1	0	0	0
W61L	1	1	0	0
W61M	1	0	0	0
W61N	1	0	0	1
W61P	0	0	0	0
W61Q	1	0	0	0
W61R	1	0	0	0
W61S	1	0	0	0
W61T	1	0	0	1
W61V	1	0	0	0
W61Y	1	1	0	0
R62A	1	1	0	0
R62C	1	1	0	0
R62D	1	1	0	0
R62E	1	1	0	0
R62G	1	1	0	0
R62H	1	1	0	0
R62I	1	1	0	0
R62K	1	1	0	1
R62L	1	1	0	0
R62M	1	1	0	0
R62N	1	1	0	0
R62P	0	1	0	0
R62Q	1	1	0	0
R62S	1	1	0	0
R62T	1	1	0	0
R62V	1	1	0	0
R62W	1	1	0	0
M63A	1	0	0	0
M63C	1	0	0	1
M63D	0	0	0	0
M63E	0	0	0	0
M63F	1	1	0	0
M63G	0	0	0	0
M63H	0	0	0	0
M63I	1	1	0	1
M63K	0	0	0	0
M63L	1	1	0	1
M63N	0	0	0	0
M63P	0	0	0	0
M63Q	1	0	0	0
M63R	0	0	0	0
M63S	1	0	0	1
M63T	1	0	0	1
M63V	1	0	0	1
M63W	0	1	0	0
M63Y	0	0	0	0
M64A	1	1	0	1
M64C	1	1	0	1
M64D	1	0	0	1
M64E	1	0	0	1
M64F	1	1	0	1
M64G	0	0	0	1
M64H	1	1	0	1
M64I	1	1	0	1
M64K	1	0	0	1
M64L	1	1	0	1
M64N	1	0	0	1
M64P	0	0	0	1
M64Q	1	0	0	1
M64R	1	0	0	1
M64S	1	0	0	1
M64T	1	1	0	1
M64V	1	1	0	1
M64W	1	1	0	1
M64Y	1	1	0	1
T65A	1	0	0	0
T65C	1	0	0	1
T65E	0	0	0	0
T65K	0	0	0	0
T65N	0	0	0	1
T65Q	0	0	0	1
T65R	0	0	0	0
T65S	1	0	0	1
T65V	1	0	0	0
T66A	1	1	0	1
T66C	1	1	0	1
T66D	1	1	0	1
T66E	1	1	0	1
T66G	1	1	0	1
T66L	1	1	1	1
T66M	1	1	1	1
T66N	1	1	0	1
T66P	1	1	0	1
T66Q	1	1	0	1
T66R	1	1	0	1
T66S	1	1	0	1
T66V	1	1	0	1
T66W	1	1	0	1
T66Y	1	1	0	1
D67A	1	1	0	1
D67E	1	1	0	1
D67G	1	1	0	1
D67H	1	1	0	1
D67P	0	1	1	0
D67Q	1	1	0	1
D67S	1	1	0	1
D67T	0	1	0	1
D67V	1	1	1	1
D67Y	1	1	1	1
M68A	1	0	0	1
M68E	0	0	0	1
M68H	0	0	0	1
M68K	0	0	0	1
M68L	1	1	0	1
M68N	0	0	0	1
M68P	0	0	0	1
M68R	0	0	0	1
M68S	1	0	0	1
M68T	1	0	0	1
M68W	0	0	0	1
M68Y	0	0	0	1
A69D	1	0	0	1
A69F	1	0	0	1
A69I	1	0	0	1
A69L	1	0	0	1
A69P	0	0	0	0
A69Q	1	0	0	1
A69S	1	0	0	1
A69V	1	0	0	1
S70A	1	1	0	1
S70C	1	1	0	1
S70F	1	1	0	1
S70H	1	1	0	1
S70I	1	1	1	1
S70K	1	0	0	1
S70L	1	1	1	1
S70M	1	1	1	1
S70Q	1	0	0	1
S70R	1	0	0	1
S70T	1	1	0	1
S70V	1	1	0	1
S70W	0	0	0	1
S70Y	1	1	0	1
V71A	1	0	0	1
V71C	1	0	0	1
V71F	1	0	0	1
V71G	0	0	0	1
V71I	1	1	0	1
V71K	1	0	0	1
V71L	1	1	0	1
V71M	1	1	0	1
V71T	1	0	0	1
P72A	1	1	0	1
P72D	1	0	0	1
P72E	1	0	0	1
P72F	1	0	0	1
P72G	1	0	0	1
P72H	1	0	0	1
P72I	1	0	0	1
P72K	1	0	0	1
P72L	1	0	0	1
P72M	1	0	0	1
P72N	1	0	0	1
P72R	1	0	0	1
P72S	1	1	0	1
P72V	1	1	0	1
P72W	1	0	0	1
P72Y	1	0	0	1
V73C	1	1	0	1
V73D	1	1	1	1
V73E	1	1	1	1
V73F	0	1	0	1
V73G	1	1	0	1
V73H	1	1	0	1
V73I	1	1	0	1
V73K	1	1	0	1
V73L	1	1	0	1
V73N	1	1	0	1
V73R	1	1	0	1
V73S	1	1	0	1
V73T	1	1	0	1
V73W	1	1	0	1
V73Y	1	1	0	1
S74A	1	1	0	1
S74C	1	1	0	1
S74D	1	1	1	1
S74E	1	1	1	1
S74F	1	1	0	1
S74G	1	1	0	1
S74I	1	1	1	1
S74K	1	1	0	1
S74L	1	1	1	1
S74M	1	1	0	1
S74N	1	1	0	1
S74P	1	1	0	1
S74Q	1	1	0	1
S74R	1	1	0	1
S74T	1	1	0	1
S74V	1	1	1	1
S74W	1	1	0	1
S74Y	1	1	0	1
V75A	1	1	0	1
V75C	1	1	0	1
V75D	1	1	0	1
V75E	1	1	0	1
V75F	1	1	0	0
V75G	1	1	0	1
V75H	1	1	0	0
V75I	1	1	0	1
V75K	1	1	0	0
V75P	1	1	0	0
V75R	1	1	0	0
V75Y	0	1	0	0
I76A	1	0	0	1
I76C	1	0	0	1
I76D	1	0	0	1
I76E	1	0	0	1
I76F	1	0	0	1
I76G	1	0	0	1
I76H	1	0	0	1
I76L	1	0	0	1
I76M	1	0	0	1
I76N	1	0	0	1
I76P	1	0	0	1
I76Q	1	0	0	1
I76S	1	0	0	1
I76T	1	0	0	1
I76W	1	0	0	1
G77A	1	0	0	1
G77C	1	0	0	1
G77D	1	0	0	1
G77E	1	0	0	1
G77F	1	0	0	0
G77I	1	0	1	1
G77K	1	0	0	1
G77L	1	0	1	1
G77M	1	0	0	0
G77N	1	0	0	1
G77P	0	0	1	0
G77Q	1	0	0	1
G77R	1	0	0	0
G77S	1	0	0	1
G77T	1	0	0	1
G77V	1	0	0	0
G77W	1	0	0	1
G77Y	1	0	0	0
E78A	1	1	0	1
E78C	1	1	1	1
E78D	1	1	0	1
E78F	1	1	0	1
E78G	1	1	1	1
E78H	1	1	1	1
E78I	1	1	0	1
E78K	1	1	1	1
E78L	1	1	1	1
E78M	1	1	1	1
E78P	1	1	1	1
E78Q	1	1	1	1
E78R	1	1	1	1
E78S	1	1	0	1
E78T	1	1	0	1
E78V	1	1	0	1
E78W	1	1	1	1
E78Y	1	1	1	1
E79A	1	1	1	1
E79C	1	1	1	1
E79D	1	1	0	1
E79F	1	1	0	0
E79G	1	1	0	1
E79H	1	1	1	1
E79L	0	1	1	1
E79M	1	1	1	1
E79N	0	1	0	1
E79P	1	1	1	1
E79R	1	1	0	1
E79S	1	1	0	1
E79T	1	1	0	1
E79V	1	1	0	1
E79Y	1	1	1	0
V80A	1	0	0	1
V80C	1	0	0	1
V80E	1	0	1	1
V80F	1	0	0	1
V80G	0	0	0	1
V80H	1	0	0	1
V80K	1	0	0	1
V80L	1	1	0	1
V80M	1	1	0	1
V80N	0	0	0	1
V80Q	1	0	0	1
V80R	1	0	0	1
V80S	1	0	0	1
V80T	1	0	0	1
V80W	1	0	0	1
V80Y	1	0	0	1
A81C	1	1	0	1
A81D	1	1	0	1
A81F	0	1	0	1
A81H	1	1	0	1
A81L	1	1	1	1
A81M	0	1	1	1
A81P	0	1	1	0
A81Q	1	1	0	1
A81R	1	1	0	1
A81V	1	1	0	1
A81W	1	1	0	0
D82A	1	1	1	1
D82C	1	0	0	1
D82E	1	1	0	1
D82F	1	0	0	1
D82G	1	0	0	1
D82H	1	1	0	1
D82I	1	0	1	1
D82K	1	0	0	1
D82N	1	1	0	1
D82P	0	0	1	0
D82Q	1	1	0	1
D82R	1	0	1	1
D82S	1	1	0	1
D82T	1	1	0	1
D82V	1	0	1	1
D82W	1	0	1	1
D82Y	1	0	1	1
L83A	1	0	0	1
L83C	1	0	0	1
L83D	0	0	0	0
L83E	0	0	0	0
L83F	1	0	0	1
L83G	0	0	0	0
L83H	0	0	0	0
L83I	1	0	0	1
L83K	0	0	0	0
L83M	1	0	0	1
L83N	0	0	0	0
L83P	0	0	0	0
L83Q	1	0	0	0
L83R	0	0	0	1
L83S	0	0	0	1
L83T	1	0	0	1
L83V	1	0	0	1
L83W	1	0	0	0
L83Y	1	0	0	1
S84A	1	1	0	1
S84C	1	1	0	1
S84D	1	1	1	1
S84E	1	1	1	1
S84F	1	1	0	1
S84G	1	1	0	1
S84H	1	1	0	1
S84I	1	1	1	1
S84K	1	1	0	1
S84L	1	1	0	1
S84M	1	1	1	1
S84N	1	1	1	1
S84P	1	1	0	1
S84Q	1	1	0	1
S84R	1	1	0	1
S84T	1	1	0	1
S84V	1	1	0	1
S84W	1	1	0	1
S84Y	1	1	0	1
H85A	1	1	1	1
H85C	1	1	1	1
H85D	1	1	1	1
H85E	1	1	1	1
H85F	1	1	1	1
H85G	1	1	1	1
H85I	1	1	1	1
H85K	1	1	1	1
H85L	1	1	1	1
H85M	1	1	1	1
H85N	1	1	1	1
H85P	1	1	1	1
H85Q	1	1	1	1
H85R	1	1	1	1
H85S	1	1	1	1
H85T	1	1	1	1
H85V	1	1	1	1
H85W	1	1	1	1
H85Y	1	1	1	1
R86A	1	1	0	1
R86C	1	1	1	1
R86D	1	1	1	1
R86E	1	1	1	1
R86F	1	1	0	1
R86G	1	1	0	1
R86H	1	1	0	1
R86I	1	1	1	1
R86K	1	1	0	1
R86L	1	1	1	1
R86M	1	1	0	1
R86N	1	1	0	1
R86Q	1	1	0	1
R86S	1	1	0	1
R86T	1	1	1	1
R86V	1	1	1	1
R86W	1	1	1	1
R86Y	1	1	1	1
E87A	1	1	0	1
E87C	1	1	1	1
E87D	1	1	0	1
E87F	1	1	1	1
E87G	1	1	0	1
E87H	1	1	1	1
E87I	1	1	1	1
E87K	1	1	1	1
E87L	1	1	1	1
E87M	1	1	1	1
E87N	1	1	0	1
E87P	1	1	1	1
E87Q	1	1	1	1
E87R	1	1	1	1
E87S	1	1	0	1
E87T	1	1	0	1
E87V	1	1	1	1
E87W	1	1	1	1
E87Y	1	1	1	1
N88A	1	1	0	1
N88C	1	1	1	1
N88D	1	1	0	1
N88E	1	1	1	1
N88F	1	1	0	1
N88G	1	1	1	1
N88H	1	1	0	1
N88I	1	1	1	1
N88K	1	1	1	1
N88L	1	1	1	1
N88M	1	1	1	1
N88P	1	1	1	1
N88Q	1	1	0	1
N88R	1	1	1	1
N88S	1	1	1	1
N88T	1	1	1	1
N88V	1	1	1	1
N88W	1	1	0	1
N88Y	1	1	0	1
D89A	1	1	0	1
D89C	1	1	1	1
D89E	1	1	0	1
D89F	1	1	0	1
D89G	1	1	1	1
D89I	1	1	1	1
D89K	1	1	0	1
D89L	1	1	1	1
D89M	1	1	1	1
D89N	1	1	0	1
D89P	1	1	1	1
D89Q	1	1	0	1
D89R	1	1	1	1
D89S	1	1	1	1
D89T	1	1	0	1
D89V	1	1	1	1
D89W	1	1	0	1
D89Y	1	1	0	1
I90A	0	0	0	1
I90C	1	0	0	1
I90D	0	0	0	0
I90E	0	0	0	0
I90F	1	0	0	1
I90G	0	0	0	0
I90H	0	0	0	0
I90K	0	0	0	0
I90L	1	0	0	1
I90M	1	0	0	1
I90N	0	0	0	0
I90P	0	0	0	0
I90Q	0	0	0	0
I90R	0	0	0	0
I90S	0	0	0	1
I90T	0	0	0	1
I90V	1	0	0	1
I90W	0	0	0	1
I90Y	0	0	0	1
K91A	1	1	0	1
K91C	1	1	0	1
K91D	0	1	0	1
K91E	0	1	0	1
K91F	1	1	0	1
K91G	1	1	0	1
K91H	1	1	0	1
K91I	1	1	1	1
K91L	1	1	1	1
K91M	1	1	1	1
K91N	1	1	0	1
K91P	0	1	1	1
K91Q	1	1	0	1
K91R	1	1	1	1
K91S	1	1	0	1
K91T	1	1	0	1
K91V	0	1	0	1
K91W	1	1	0	1
K91Y	1	1	0	1
N92A	1	1	0	1
N92C	1	1	1	1
N92E	1	1	0	1
N92G	1	1	0	1
N92H	1	1	0	1
N92I	1	1	1	1
N92K	1	1	0	1
N92L	1	1	1	1
N92M	1	1	1	1
N92Q	1	1	0	1
N92R	1	1	1	1
N92S	1	1	1	1
N92V	1	1	1	1
N92W	1	1	0	1
N92Y	1	1	0	1
A93C	1	0	0	1
A93D	0	0	0	0
A93E	0	0	0	0
A93F	0	0	0	1
A93G	1	0	0	1
A93H	0	0	0	0
A93K	0	0	0	0
A93P	0	0	1	0
A93R	0	0	0	0
A93S	1	0	0	1
A93T	1	0	0	1
A93V	1	0	0	1
A93W	0	0	0	1
A93Y	0	0	0	1
I94A	0	0	0	1
I94C	1	0	0	1
I94D	0	0	0	1
I94E	0	0	0	1
I94F	1	0	0	1
I94G	0	0	0	1
I94H	0	0	0	1
I94K	0	0	0	1
I94L	1	0	0	1
I94M	1	0	0	1
I94N	0	0	0	1
I94Q	0	0	0	1
I94R	0	0	0	1
I94S	0	0	0	1
I94T	1	0	0	1
I94V	1	1	0	1
I94W	0	0	0	1
I94Y	0	0	0	1
L96A	1	0	0	1
L96C	1	1	0	1
L96D	1	0	0	1
L96E	1	0	0	1
L96G	1	0	0	1
L96H	1	0	0	1
L96K	1	0	0	1
L96M	1	1	1	1
L96P	0	0	0	1
L96Q	1	0	0	1
L96R	1	0	0	1
L96S	1	0	0	1
L96T	1	0	0	1
L96V	1	1	0	1
L96W	1	1	0	1
L96Y	1	1	0	1
M97A	1	0	0	1
M97C	0	0	0	1
M97D	0	0	0	1
M97E	0	0	0	1
M97F	0	0	0	1
M97G	0	0	0	1
M97H	1	0	0	1
M97I	1	0	0	1
M97L	1	0	0	1
M97P	0	0	0	1
M97Q	1	0	0	1
M97R	0	0	0	1
M97T	1	0	0	1
M97V	1	0	0	1
M97W	1	0	0	1
M97Y	1	0	0	1

## Sheet: Table 5
destabilizing/disease: 0; neutral/stabilizing: 1
PDB	chain	pdb_res_no	wildtype	mutant	annotated type	fadhm	packpred	missense	dynamute	mCSM	i-mutant	sdm
1q11	A	196	E	K	0	1	1	1	0	0	0	0
1q11	A	41	G	R	0	0	0	0	0	0	0	0
1q11	A	170	Q	H	1	1	1	0	0	0	0	0
2b3h	A	329	S	T	1	1	1	1	0	0	0	1
2b3h	A	362	R	W	1	1	0	1	0	0	0	1
3h95	A	209	R	Q	1	1	0	0	0	0	0	0
2hc1	A	1934	G	A	1	1	1	1	0	0	0	1
3g2s	B	104	G	A	1	1	1	0	0	0	0	1
3g2s	B	112	K	R	1	1	1	1	1	0	0	0
3g2s	B	137	Q	R	1	1	1	1	0	0	0	0
2cbz	A	723	R	Q	1	1	1	1	0	0	0	1
2cbz	A	671	G	V	1	1	0	1	0	0	0	0
2cbz	A	838	I	T	1	0	0	1	0	0	0	0
2cbz	A	867	R	C	1	1	1	1	1	0	0	0
2cbz	A	861	A	T	1	1	1	1	0	0	0	0
2cbz	A	844	G	S	1	1	1	0	0	0	0	0
2cxy	A	52	V	I	1	1	1	1	0	0	0	1
2r5t	A	219	V	I	1	1	1	1	0	0	0	1
2r5t	A	342	A	V	1	1	1	1	0	0	0	0
2wzb	A	267	D	N	0	1	1	1	0	0	0	0
2wzb	A	284	D	V	0	1	0	1	1	1	1	1
2wzb	A	87	L	P	0	1	0	1	0	0	0	0
2wzb	A	265	V	M	0	1	0	1	0	0	0	0
2wzb	A	315	C	R	0	0	0	0	0	0	0	0
2wzb	A	157	G	V	0	0	0	0	0	0	0	0
2wzb	A	46	I	N	0	0	0	0	0	0	0	0
2wzb	A	314	D	N	0	1	0	0	1	0	1	1
2wzb	A	205	R	P	0	1	1	0	1	0	0	0
2wzb	A	252	I	T	0	0	0	1	0	0	0	0
2wzb	A	377	T	P	0	0	0	1	1	0	1	0
2wzb	A	319	S	N	0	1	0	1	0	0	0	0
2wzb	A	163	D	V	0	0	0	0	1	1	0	1
2wzb	A	251	E	A	0	1	1	1	0	0	1	1
2wzb	A	162	N	S	1	1	1	1	0	0	0	0
2wzb	A	253	G	A	1	1	0	1	0	0	1	0
2wzb	A	351	T	N	1	1	0	1	0	0	1	1
2c6q	B	242	G	D	1	0	0	0	0	0	0	0
2c6q	B	309	L	V	1	1	1	1	0	0	0	0
2c6q	B	90	G	V	1	1	1	1	0	0	0	1
2c6q	B	179	G	R	1	0	0	0	0	0	0	0
2c6q	B	313	R	C	1	0	0	1	0	0	0	0
2c6q	B	83	V	I	1	1	1	1	0	0	1	1
2c6q	B	306	R	Q	1	1	1	1	0	0	0	0
2c6q	B	301	V	M	1	1	1	1	0	0	0	0
2c6q	B	303	H	R	1	1	1	1	1	0	0	1
1b1c	A	118	Y	D	0	1	0	1	1	1	1	0
1b1c	A	165	P	L	1	1	1	1	0	0	1	1
2f71	A	165	T	I	1	1	1	1	0	0	1	0
2f71	A	19	I	V	1	1	1	1	0	0	0	0
2f71	A	92	C	R	1	0	1	0	0	0	0	0
2vdx	A	93	L	H	0	1	1	1	0	0	0	0
2vdx	A	367	D	N	0	1	1	0	1	0	0	1
2vdx	A	224	S	A	1	1	1	1	0	0	0	1
2b9e	A	183	P	S	1	1	1	1	0	0	0	0
1p5z	B	138	A	V	1	0	1	1	1	1	0	0
1p5z	B	119	A	G	1	1	1	1	0	0	0	0
1p5z	B	122	P	S	1	0	1	1	0	0	0	0
1p5z	B	24	I	V	1	1	0	1	0	0	0	0
1p5z	B	90	E	G	1	1	1	1	0	0	0	0
1p5z	B	159	H	R	1	1	0	1	0	0	0	0
2qq5	A	241	T	I	1	1	1	1	1	0	0	1
1nr4	G	44	V	M	1	1	1	1	0	0	0	0
1wdy	A	59	G	S	1	1	1	0	0	0	0	0
1wdy	A	289	A	T	1	0	0	1	0	0	0	0
3bor	A	93	Q	H	1	1	1	1	0	0	0	0
1w2c	A	392	R	K	1	1	1	1	0	0	0	0
1w2c	A	233	A	T	1	1	1	1	0	0	0	0
1ow3	A	172	R	C	1	1	1	1	0	0	0	0
1so7	A	145	A	T	1	1	1	1	0	0	0	0
1so7	A	41	R	Q	1	1	0	1	0	1	0	1
1so7	A	182	R	Q	1	1	1	1	0	0	0	0
1so7	A	11	S	R	1	1	1	1	0	0	1	1
1so7	A	204	R	C	1	1	1	1	1	0	0	1
1so7	A	93	A	V	1	1	1	0	0	0	1	0
1so7	A	244	V	G	1	0	1	1	0	0	0	0
1so7	A	60	D	N	1	1	1	1	0	0	1	0
1so7	A	78	R	Q	1	1	1	1	0	0	0	0
1so7	A	320	A	D	1	1	1	0	0	0	0	0
1so7	A	41	R	W	1	1	0	1	1	0	0	1
1so7	A	175	V	M	1	0	0	1	0	0	0	0
1so7	A	123	R	Q	1	1	1	1	0	0	0	0
1so7	A	241	R	Q	1	1	1	1	0	0	0	0
1so7	A	95	T	M	1	1	0	1	1	1	0	0
1so7	A	152	R	Q	1	1	1	1	0	1	0	0
1so7	A	61	A	T	1	1	0	1	0	0	0	0
1so7	A	182	R	W	1	0	1	1	0	0	0	1
2jju	B	24	R	H	1	1	1	1	0	0	0	1
1gmy	A	156	S	N	1	1	1	1	0	0	0	1
1gmy	A	12	P	L	1	1	0	1	0	0	0	1
1hdo	A	46	R	Q	1	1	1	1	0	0	0	0
1hd2	A	26	A	T	1	1	1	1	0	0	0	0
1hd2	A	18	E	V	1	1	1	1	0	0	1	1
1hd2	A	89	K	N	1	1	1	1	1	1	1	1
1hd2	A	134	D	G	1	1	0	1	0	0	0	1
1hd2	A	55	F	C	1	0	0	1	0	0	0	0
2q8g	A	134	A	T	1	0	1	1	0	0	0	0
2q8g	A	196	N	S	1	1	1	1	0	0	0	0
2q8g	A	150	N	D	1	1	1	1	0	0	1	0
2q8g	A	372	D	N	1	1	1	1	0	0	0	1
2q8g	A	237	R	G	1	1	1	1	0	0	0	0
2q8g	A	141	T	I	1	0	1	0	1	1	0	1
2q8g	A	224	N	K	1	1	1	1	0	0	0	1
2q8g	A	171	P	R	1	1	1	1	1	1	0	1
2q8g	A	319	R	Q	1	1	1	1	0	0	0	0
2q8g	A	423	P	H	1	1	0	1	0	0	0	1
2q8g	A	407	A	V	1	0	1	1	1	1	1	0
2q8g	A	412	N	T	1	1	1	1	1	0	1	0
1zlm	A	48	N	S	1	1	1	1	1	0	0	0
3h55	B	329	R	Q	0	1	0	0	0	0	0	0
3h55	B	160	S	C	0	1	1	1	0	0	1	1
3h55	B	329	R	W	0	0	0	0	0	0	0	1
3h55	B	325	E	K	0	1	1	0	0	0	0	0
3mbg	B	194	R	H	0	1	0	1	0	0	0	0
3mbg	B	166	F	L	1	1	0	1	0	0	0	0
3mbg	B	118	P	A	1	1	0	1	0	0	0	0
3h9e	O	110	D	N	1	1	1	1	0	0	0	0
3h9e	O	125	G	S	1	1	1	1	0	0	0	0
3h9e	O	92	R	C	1	0	0	0	0	0	0	0
3h9e	O	243	V	M	1	1	1	1	0	0	0	0
3h9e	O	201	M	V	1	1	1	1	0	0	0	0
3h9e	O	194	A	T	1	1	0	0	0	0	0	1
3h9e	O	207	N	S	1	1	0	1	0	0	0	0
3h9e	O	162	G	R	1	1	0	1	0	0	0	0
1x3s	A	24	L	Q	0	0	0	0	0	0	0	0
1x3s	A	113	N	S	1	1	1	1	1	1	0	0
1eaj	B	108	T	M	1	1	1	1	1	1	0	1
1z70	X	1179	W	S	0	1	0	1	0	0	0	0
1z70	X	1177	A	P	0	1	0	0	0	0	1	0
1z70	X	1349	R	W	0	0	0	0	0	0	1	1
1z70	X	1259	N	I	0	0	0	0	0	0	1	1
1z70	X	1279	A	V	0	0	0	1	0	0	0	0
1z70	X	1345	R	C	0	1	1	0	0	0	0	0
1z70	X	1348	A	P	0	1	0	0	0	0	0	0
1z70	X	1266	P	L	0	1	0	0	1	1	1	1
1z70	X	1218	C	Y	0	0	0	0	0	0	0	0
1z70	X	1155	S	P	0	0	0	0	1	0	0	0
1z70	X	1349	R	Q	0	1	0	0	0	0	0	0
1z70	X	1224	R	W	0	1	0	0	0	0	0	1
1u8f	Q	304	N	S	1	1	1	1	1	0	0	0
1u8f	Q	22	A	G	1	1	1	1	0	0	0	0
1u8f	Q	251	K	N	1	1	0	1	0	0	0	0
3kq0	A	156	V	M	1	1	1	1	0	0	0	0
3kq0	A	92	V	E	1	1	1	0	1	0	0	0
3kq0	A	144	A	S	1	1	1	1	0	0	0	0
3kq0	A	83	R	W	1	1	1	1	0	0	0	1
3kq0	A	78	Y	D	1	1	0	1	1	1	0	0
3kq0	A	146	D	N	1	1	1	1	0	0	0	0
3kq0	A	88	I	V	1	1	1	1	0	0	0	0
3kq0	A	35	E	K	1	1	0	1	0	0	0	0
3kq0	A	149	R	C	1	1	0	1	1	1	0	0
3kq0	A	20	Q	R	1	1	1	1	1	1	0	0
3ewh	A	1147	P	S	0	1	0	1	0	0	0	1
3ewh	A	848	V	E	1	0	0	1	0	0	0	0
3cn4	B	64	F	L	0	1	1	1	1	0	0	0
3cn4	B	116	Y	S	0	1	0	1	1	0	0	0
3cn4	B	73	I	V	0	1	0	1	0	0	0	0
3cn4	B	106	T	N	0	1	0	1	0	0	0	0
3cn4	B	35	K	N	0	1	1	1	0	0	1	0
3cn4	B	124	N	S	0	1	1	1	1	0	0	1
3cn4	B	28	V	M	0	1	0	1	0	0	0	0
3cn4	B	30	V	L	0	1	0	1	0	0	0	0
3cn4	B	54	E	G	0	1	0	1	0	0	0	1
3cn4	B	38	D	V	0	1	1	1	0	1	1	0
3cn4	B	50	S	R	0	1	0	1	0	0	1	0
3cn4	B	70	K	N	0	1	0	1	0	0	0	0
3cn4	B	33	F	L	0	1	1	1	0	0	0	1
3cn4	B	61	E	G	0	1	1	1	0	0	0	0
3cn4	B	24	P	S	0	1	0	1	0	0	0	1
3cn4	B	120	A	S	0	1	0	1	1	0	0	0
3cn4	B	68	I	L	0	1	1	1	0	0	1	0
3cn4	B	45	A	S	0	1	1	1	0	0	0	0
3cn4	B	34	R	T	0	0	1	1	0	0	0	0
3cn4	B	49	T	I	0	0	0	0	0	0	0	1
3cn4	B	59	T	K	0	1	1	1	0	0	0	0
3cn4	B	91	A	S	0	1	0	1	0	0	0	0
3cn4	B	45	A	D	0	1	1	1	0	0	0	0
3cn4	B	109	A	T	0	0	0	1	0	0	0	0
3cn4	B	78	Y	F	0	1	0	0	0	0	0	0
3cn4	B	41	W	L	0	1	0	1	0	0	0	0
3cn4	B	107	I	M	0	0	0	1	0	0	0	0
3cn4	B	47	G	R	0	1	1	1	0	0	0	0
3cn4	B	42	E	D	0	1	1	1	0	0	0	0
3cn4	B	114	Y	H	0	1	0	1	1	0	0	1
3cn4	B	23	S	N	0	1	1	1	1	0	0	1
3cn4	B	53	G	E	0	0	0	0	0	0	0	0
3cn4	B	18	D	E	0	1	0	1	1	0	0	0
3cn4	B	69	Y	H	0	1	0	0	0	0	0	0
3cn4	B	52	S	P	0	1	0	1	0	0	1	0
3cn4	B	122	V	A	0	1	0	1	0	0	0	0
3cn4	B	54	E	K	0	1	0	1	0	0	0	0
3cn4	B	38	D	A	0	1	1	1	0	1	1	0
3cn4	B	84	I	T	0	1	1	1	0	0	0	0
3cn4	B	58	L	R	0	1	0	1	1	0	0	0
3cn4	B	61	E	K	0	1	1	1	1	1	0	0
3cn4	B	77	S	Y	0	1	1	1	0	0	1	1
3cn4	B	47	G	E	0	1	1	1	0	0	0	0
3cn4	B	45	A	T	0	1	1	1	0	0	0	1
3cn4	B	20	V	I	0	1	1	1	0	0	0	0
3cn4	B	97	A	G	0	1	1	1	0	0	0	0
3cn4	B	55	L	Q	0	0	0	1	0	0	0	0
3cn4	B	114	Y	C	0	1	0	1	1	0	0	0
3cn4	B	111	L	M	0	1	0	1	1	0	0	0
3cn4	B	58	L	H	0	1	0	1	0	0	0	0
3cn4	B	44	F	S	0	1	1	1	0	0	0	0
3cn4	B	89	E	K	0	1	0	1	1	0	0	0
3cn4	B	36	A	P	0	1	1	1	0	0	1	1
3cn4	B	84	I	S	0	1	1	1	0	0	0	0
3cn4	B	18	D	G	0	0	0	0	0	0	0	0
3cn4	B	55	L	P	0	0	0	0	0	0	0	0
3cn4	B	84	I	N	0	1	1	1	0	0	0	0
3cn4	B	49	T	A	0	0	0	0	0	0	0	1
3cn4	B	42	E	G	0	1	1	1	0	0	0	1
3cn4	B	122	V	I	0	1	0	1	0	0	0	0
3cn4	B	60	T	A	0	1	1	1	0	0	0	0
3cn4	B	30	V	G	0	0	0	1	0	0	0	0
3cn4	B	30	V	A	0	0	0	1	0	0	0	0
3cn4	B	47	G	V	0	1	1	1	0	0	0	1
3cn4	B	33	F	I	0	0	1	1	0	0	0	1
3cn4	B	71	V	A	0	0	0	1	0	0	0	0
3cn4	B	89	E	Q	0	1	0	1	1	0	0	0
3cn4	B	47	G	A	0	1	1	1	0	0	0	0
3cn4	B	33	F	V	0	0	1	1	0	0	0	1
3cn4	B	50	S	I	0	1	0	1	0	1	1	1
3cn4	B	12	L	P	0	0	0	0	0	0	0	0
3cn4	B	107	I	V	0	1	0	1	0	0	1	0
3cn4	B	30	V	M	0	1	0	1	0	0	0	0
3cn4	B	97	A	S	0	1	1	1	0	0	0	0
3cn4	B	119	T	M	1	1	0	1	1	1	0	0
3cn4	B	104	R	H	1	1	0	1	0	0	0	0
3cn4	B	44	F	L	1	1	1	1	0	0	0	0
3cn4	B	102	P	R	1	1	1	1	0	0	0	0
3cn4	B	104	R	C	1	1	0	1	1	0	0	0
3cn4	B	90	H	N	1	1	1	1	1	0	0	0
3cn4	B	13	M	I	1	1	1	1	0	0	0	1
3cn4	B	101	G	S	1	1	1	0	0	0	0	0
3cn4	B	74	D	H	1	1	1	1	0	0	0	1
1r6j	A	263	T	A	1	1	1	1	0	0	0	1
1r6j	A	218	I	V	1	1	0	1	0	0	0	0
3p5h	A	264	W	R	0	0	0	1	0	0	0	0
3p5h	A	288	N	D	1	1	1	1	0	0	1	0
3p5h	A	213	P	S	1	1	1	1	0	0	0	0
3p5h	A	300	A	P	1	1	1	0	0	0	1	0
3lz5	A	287	T	I	1	1	1	1	0	0	0	1
3lz5	A	89	K	E	1	1	1	1	1	1	1	1
3lz5	A	14	I	F	1	0	1	1	0	0	0	0
3lz5	A	41	H	L	1	0	0	0	0	0	0	1
3lz5	A	203	G	S	1	1	1	1	0	0	0	0
3lz5	A	72	L	V	1	1	0	1	0	0	0	0
1m0z	A	239	M	V	0	1	1	1	0	0	0	1
1m0z	A	156	A	V	0	0	1	0	0	0	1	0
1m0z	A	233	G	S	0	1	0	0	0	0	0	0
1m0z	A	65	C	R	0	0	0	0	0	0	0	0
1m0z	A	57	L	F	0	1	0	0	0	0	1	0
1m0z	A	233	G	V	0	1	0	0	0	0	0	1
1m0z	A	129	L	P	0	0	0	0	0	0	0	0
1m0z	A	209	C	S	0	0	0	0	0	0	0	0
1m0z	A	70	L	F	1	1	1	1	0	0	0	0
1m0z	A	145	T	M	1	1	1	1	1	1	1	1
1m0z	A	56	R	H	1	1	1	1	0	0	0	1
2v62	A	167	I	V	1	1	0	1	0	0	0	0
2v62	A	50	N	D	1	1	1	1	1	0	1	1
2v62	A	157	I	M	1	0	0	1	0	0	0	0
2v62	A	142	T	A	1	0	1	0	0	0	0	1
2v62	A	234	E	K	1	1	0	0	0	0	0	0
2v62	A	321	G	R	1	1	0	0	0	0	0	0
2v62	A	136	G	V	1	1	1	1	0	0	0	0
2v62	A	113	G	E	1	1	1	0	serverError	0	1	1
2v62	A	35	I	T	1	1	0	1	0	0	0	1
2v62	A	259	A	T	1	1	1	1	0	0	0	0
2v62	A	44	Y	H	1	1	0	0	0	0	0	0
2v62	A	211	N	S	1	1	1	1	1	0	1	1
2brf	A	101	P	L	0	1	1	0	0	0	0	1
2brf	A	20	P	S	1	1	1	1	0	0	0	0
3kqr	A	187	A	D	1	1	1	1	0	0	0	0
3kqr	A	204	V	I	1	1	1	1	0	0	0	1
3kqr	A	136	E	G	1	0	0	0	0	0	0	0
3kqr	A	139	S	G	1	1	1	1	0	0	0	1
3gt9	B	83	G	S	1	1	1	1	0	0	0	0
3gt9	B	137	G	E	1	1	0	1	0	0	1	0
3gt9	B	90	R	H	1	1	1	0	0	0	0	0
3gt9	B	84	M	T	1	0	1	1	0	0	0	0
1i7k	A	158	N	K	1	1	1	1	0	0	0	0
2oxc	A	256	K	N	1	1	1	1	0	0	1	0
2oxc	A	78	R	Q	1	1	1	1	0	0	0	0
2oxc	A	73	V	A	1	0	0	1	0	0	0	0
2oxc	A	207	L	V	1	0	1	1	0	0	0	0
2xy2	A	140	S	G	1	1	0	1	0	0	0	1
2xy2	A	80	I	V	1	1	1	1	0	0	0	0
2xy2	A	137	R	Q	1	1	1	1	0	0	0	0
2xy2	A	158	I	V	1	1	1	1	0	0	0	0
2xy2	A	180	D	Y	1	0	1	0	1	1	0	0
2xy2	A	85	I	V	1	1	1	1	0	0	0	0
3isq	A	268	A	V	0	0	0	1	0	0	0	1
3isq	A	160	Y	C	0	0	1	0	0	0	0	0
3isq	A	335	I	M	0	0	0	1	0	0	0	0
3isq	A	33	A	T	1	0	1	1	0	0	0	0
3isq	A	340	V	L	1	1	1	1	0	0	0	0
3isq	A	113	R	Q	1	1	1	1	0	0	0	0
3isq	A	267	I	F	1	0	0	1	0	0	0	0
2xba	A	1151	T	M	0	1	1	1	1	1	0	0
2xba	A	1174	F	C	0	0	1	1	1	0	0	0
2xba	A	1245	F	C	0	1	1	1	0	0	0	0
2xba	A	1278	Y	S	0	1	0	1	0	0	0	1
2xba	A	1174	F	I	0	0	1	1	1	1	0	0
2xba	A	1174	F	L	0	1	1	1	1	1	0	0
2xba	A	1275	R	Q	0	1	1	1	0	0	0	0
2xba	A	1192	R	P	0	0	0	1	0	0	0	1
2xba	A	1234	A	T	0	0	0	1	0	0	0	0
2xba	A	1250	I	T	0	0	0	1	0	0	0	0
2xba	A	1166	M	R	0	0	0	1	0	0	0	1
2xba	A	1245	F	V	0	1	1	1	1	0	0	0
2xba	A	1174	F	V	0	0	1	1	1	1	0	0
2xba	A	1171	I	N	0	0	0	0	0	0	0	0
2xba	A	1274	A	T	1	1	0	1	0	0	0	0
2xba	A	1328	M	L	1	1	1	1	0	0	0	1
2xba	A	1121	G	D	1	1	1	1	0	0	0	0
2xba	A	1376	F	S	1	0	0	1	0	0	0	0
3mos	A	181	I	V	1	1	0	1	0	0	0	0
1nnl	A	32	D	N	0	1	0	1	0	0	0	0
3cww	A	612	E	K	1	1	1	1	1	0	0	0
3fe0	A	67	D	H	0	1	1	1	0	0	0	1
3fe0	A	56	I	T	0	0	0	1	0	0	0	0
3fe0	A	70	T	N	1	1	1	1	0	0	0	0
3fe0	A	78	H	N	1	1	1	1	1	1	0	0
3fe0	A	42	A	T	1	1	0	1	0	0	0	0
3fe0	A	54	Y	F	1	1	1	1	0	0	0	0
3fe0	A	41	R	Q	1	1	1	1	0	0	0	0
3fe7	A	32	P	L	1	1	1	1	0	0	0	1
3fe7	A	87	R	C	1	1	1	1	1	0	0	1
2os9	B	289	E	K	1	1	0	1	0	0	0	1
2os9	B	270	S	T	1	1	1	1	0	0	0	0
1h4r	A	197	G	C	0	1	0	0	0	0	0	0
1h4r	A	133	C	R	0	0	0	0	0	0	0	0
1h4r	A	77	M	V	0	1	1	1	0	0	0	1
1h4r	A	234	L	R	0	0	0	0	0	0	0	0
1h4r	A	141	L	P	0	0	0	0	0	0	0	0
1h4r	A	62	F	S	0	0	0	0	0	0	0	0
1h4r	A	220	N	Y	0	1	1	1	0	0	0	1
1h4r	A	106	E	G	0	1	1	1	0	0	0	0
1h4r	A	36	N	S	1	1	1	1	1	0	1	1
1h4r	A	228	K	R	1	1	1	1	0	0	1	1
3kse	D	96	T	M	1	1	1	1	0	0	0	1
3kse	D	91	K	N	1	1	1	1	0	1	1	1
3kse	D	75	G	R	1	1	1	1	0	0	0	1
1jv1	A	418	P	H	1	0	0	0	0	0	0	1
1ci4	B	12	A	T	0	1	1	1	0	0	0	0
3h8x	A	203	R	H	1	1	0	1	0	0	0	1
1uj2	A	108	Q	E	1	1	1	1	1	0	1	0
1uj2	A	70	S	A	1	1	1	1	1	0	1	1
3bpj	B	141	A	T	1	1	1	1	serverError	0	0	1
1l3k	A	73	N	S	1	1	1	1	1	0	0	1
3l9q	A	446	Q	H	1	1	1	1	0	0	0	0
3l9q	A	287	C	Y	1	1	0	1	0	0	0	0
3l9q	A	435	D	G	1	1	1	1	1	0	0	0
2a2n	C	612	V	A	1	0	0	1	0	0	0	0
2a2n	C	612	V	M	1	1	0	1	0	0	0	0
2a2n	C	625	V	F	1	1	1	1	0	0	0	0
2nn8	A	183	R	K	1	1	1	1	0	0	0	0
1h4a	X	107	E	A	0	1	1	1	0	0	0	1
1h4a	X	23	P	S	0	1	1	1	0	0	0	1
1h4a	X	42	W	R	0	0	0	0	0	0	0	0
1h4a	X	36	R	S	0	1	1	1	0	0	0	0
1h4a	X	14	R	C	0	1	1	1	1	0	0	0
1h4a	X	23	P	T	0	1	1	1	0	0	0	1
1h4a	X	102	M	V	1	1	1	1	0	0	0	1
2nl9	A	227	A	V	1	1	1	1	0	0	1	0
3iei	C	246	R	Q	1	1	1	1	0	0	0	1
3iei	C	236	R	L	1	1	1	1	1	1	0	1
3iei	C	219	S	G	1	1	1	1	0	0	1	1
3hg3	B	66	E	Q	0	1	0	1	0	0	0	0
3hg3	B	171	G	D	0	0	1	0	0	0	0	0
3hg3	B	358	E	A	0	1	1	1	0	0	0	0
3hg3	B	409	P	A	0	1	0	1	0	0	0	0
3hg3	B	166	L	V	0	0	0	1	0	0	0	0
3hg3	B	287	W	C	0	0	0	0	0	0	0	0
3hg3	B	340	W	R	0	0	0	0	0	0	0	0
3hg3	B	131	L	P	0	0	0	0	0	0	0	0
3hg3	B	52	C	S	0	1	0	0	0	0	0	0
3hg3	B	280	Q	H	0	1	1	1	0	0	0	0
3hg3	B	358	E	K	0	1	1	1	0	0	0	0
3hg3	B	360	G	C	0	0	1	0	0	0	0	0
3hg3	B	289	I	F	0	0	0	1	0	0	0	0
3hg3	B	279	Q	H	0	1	1	1	0	0	0	0
3hg3	B	91	I	T	0	0	0	1	0	0	0	0
3hg3	B	56	C	G	0	1	0	0	0	0	0	0
3hg3	B	143	A	P	0	1	1	1	0	0	1	0
3hg3	B	202	C	Y	0	1	0	0	0	0	0	0
3hg3	B	172	C	Y	0	1	0	0	0	0	0	1
3hg3	B	94	C	S	0	0	0	0	0	0	0	0
3hg3	B	47	W	G	0	0	0	0	0	0	0	0
3hg3	B	92	D	Y	0	1	0	0	0	0	0	0
3hg3	B	297	S	F	0	0	0	0	0	0	0	0
3hg3	B	202	C	W	0	0	0	0	0	0	0	0
3hg3	B	59	E	K	0	1	1	1	1	1	0	0
3hg3	B	272	N	S	0	1	1	1	0	0	0	0
3hg3	B	226	W	R	0	0	0	0	0	0	0	0
3hg3	B	223	C	G	0	0	0	0	0	0	0	0
3hg3	B	216	Y	D	0	0	0	0	0	0	0	0
3hg3	B	279	Q	E	0	1	1	1	0	0	0	0
3hg3	B	356	R	W	0	1	1	1	0	0	0	1
3hg3	B	146	P	S	0	1	0	1	0	0	0	0
3hg3	B	113	F	S	0	0	0	1	0	0	0	0
3hg3	B	410	T	A	0	1	1	1	0	0	0	1
3hg3	B	93	D	N	0	1	0	0	0	0	0	0
3hg3	B	341	E	K	0	1	1	0	0	0	0	0
3hg3	B	258	G	R	0	1	0	0	0	0	0	0
3hg3	B	65	S	T	0	1	1	1	0	0	0	0
3hg3	B	378	C	Y	0	0	1	0	0	0	1	0
3hg3	B	261	G	D	0	0	1	0	0	0	0	0
3hg3	B	227	R	Q	0	1	0	0	0	0	0	0
3hg3	B	163	G	V	0	1	0	0	0	0	0	0
3hg3	B	46	H	P	0	1	1	0	0	0	0	0
3hg3	B	86	Y	C	0	0	0	0	0	0	0	0
3hg3	B	72	M	V	0	0	1	1	0	0	0	0
3hg3	B	269	V	A	0	0	1	1	0	0	0	0
3hg3	B	135	A	V	0	0	1	1	0	0	0	1
3hg3	B	49	R	S	0	0	1	1	0	0	0	0
3hg3	B	138	G	R	0	0	0	0	0	0	0	0
3hg3	B	95	W	S	0	0	0	0	0	0	0	0
3hg3	B	265	P	R	0	0	0	1	0	0	0	1
3hg3	B	120	L	V	0	1	0	1	0	0	0	0
3hg3	B	205	P	T	0	1	1	1	0	0	0	1
3hg3	B	284	M	T	0	0	0	1	0	0	0	0
3hg3	B	162	W	C	0	1	0	1	0	0	0	0
3hg3	B	34	N	S	0	1	0	1	1	0	0	0
3hg3	B	313	D	Y	0	1	0	1	1	1	0	0
3hg3	B	264	D	Y	0	1	0	0	0	0	0	1
3hg3	B	42	M	L	0	1	0	1	0	0	0	1
3hg3	B	236	W	L	0	0	0	1	0	0	0	0
3hg3	B	144	G	V	0	1	0	0	0	0	0	0
3hg3	B	40	P	S	0	0	0	1	0	0	0	0
3hg3	B	361	G	R	0	0	1	0	0	0	0	0
3hg3	B	298	N	H	0	1	1	0	0	0	0	1
3hg3	B	162	W	R	0	1	0	1	0	0	0	1
3hg3	B	263	N	S	0	1	0	1	0	0	0	0
3hg3	B	377	A	D	0	0	1	0	0	0	0	0
3hg3	B	100	R	T	0	1	0	1	0	0	0	0
3hg3	B	321	Q	E	0	1	0	1	0	0	0	0
3hg3	B	172	C	R	0	1	0	0	0	0	0	1
3hg3	B	235	S	C	0	0	1	1	0	0	0	1
3hg3	B	320	N	K	0	1	0	0	0	0	0	0
3hg3	B	266	D	V	0	0	0	0	1	1	0	1
3hg3	B	264	D	V	0	0	0	0	0	0	0	1
3hg3	B	85	G	D	0	1	0	0	0	0	0	0
3hg3	B	300	L	F	0	1	0	1	0	0	0	0
3hg3	B	231	D	N	0	1	0	1	1	0	0	0
3hg3	B	266	D	N	0	1	0	0	0	0	0	0
3hg3	B	49	R	P	0	0	1	1	0	0	0	0
3hg3	B	52	C	R	0	1	0	0	0	0	0	1
3hg3	B	320	N	Y	0	0	0	0	0	0	0	0
3hg3	B	148	S	R	0	0	0	0	0	0	0	0
3hg3	B	156	A	V	0	0	0	1	0	0	0	0
3hg3	B	328	G	V	0	0	0	0	0	1	0	0
3hg3	B	288	A	D	0	0	0	0	0	0	0	0
3hg3	B	156	A	T	0	0	0	1	0	0	0	0
3hg3	B	267	M	I	0	0	0	1	0	0	0	0
3hg3	B	128	G	E	0	1	0	1	0	0	0	0
3hg3	B	112	R	H	0	1	0	0	0	0	0	0
3hg3	B	298	N	S	0	1	0	1	0	0	0	0
3hg3	B	328	G	R	0	0	0	0	0	0	0	0
3hg3	B	93	D	G	0	0	0	0	0	0	0	0
3hg3	B	40	P	L	0	0	0	1	0	0	0	1
3hg3	B	260	G	A	0	1	0	0	0	0	0	0
3hg3	B	148	S	N	0	1	0	1	0	0	0	0
3hg3	B	259	P	L	0	1	0	1	0	0	0	0
3hg3	B	134	Y	S	0	1	0	1	0	0	0	0
3hg3	B	32	L	P	0	1	0	1	serverError	0	0	1
3hg3	B	113	F	L	0	1	0	1	0	0	0	0
3hg3	B	327	Q	K	0	1	1	0	0	0	0	0
3hg3	B	142	C	R	0	1	0	0	0	0	0	1
3hg3	B	230	A	T	0	1	1	1	0	0	0	0
3hg3	B	94	C	Y	0	0	0	0	0	0	0	0
3hg3	B	373	G	D	0	0	1	0	0	0	0	0
3hg3	B	363	R	H	0	1	1	1	0	0	0	0
3hg3	B	183	G	D	0	0	1	0	0	0	0	0
3hg3	B	215	N	S	0	1	1	1	1	0	1	1
3hg3	B	328	G	A	0	1	0	0	0	0	0	0
3hg3	B	112	R	S	0	1	0	0	0	0	0	0
3hg3	B	42	M	V	0	1	0	1	0	0	0	1
3hg3	B	338	E	K	0	1	1	0	0	0	0	0
3hg3	B	224	N	D	0	1	1	0	0	0	0	0
3hg3	B	287	W	G	0	0	0	0	0	0	0	0
3hg3	B	244	D	N	0	1	1	1	0	0	0	1
3hg3	B	165	D	V	0	0	0	1	1	1	0	0
3hg3	B	187	M	V	0	0	0	1	0	0	0	0
3hg3	B	46	H	R	0	1	1	0	0	0	0	0
3hg3	B	242	I	N	0	0	0	0	0	0	0	0
3hg3	B	219	I	N	0	0	1	0	0	0	0	0
3hg3	B	296	M	I	0	0	1	1	0	0	0	1
3hg3	B	296	M	V	0	0	1	1	0	0	0	1
3hg3	B	356	R	Q	0	1	1	1	0	0	0	0
3hg3	B	201	S	F	0	0	0	1	0	0	0	1
3hg3	B	236	W	C	0	0	0	0	0	0	0	0
3hg3	B	285	A	P	0	1	1	0	1	1	0	0
3hg3	B	272	N	K	0	1	1	1	0	0	0	0
3hg3	B	276	S	G	0	1	0	1	0	0	0	0
3hg3	B	142	C	Y	0	1	0	0	0	0	0	1
3hg3	B	298	N	K	0	0	0	0	0	0	0	0
3hg3	B	224	N	S	0	1	1	1	0	0	0	0
3hg3	B	56	C	Y	0	1	0	0	0	0	0	1
3hg3	B	97	A	V	0	0	1	1	0	0	0	0
3hg3	B	89	L	R	0	0	0	0	0	0	0	0
3hg3	B	301	R	Q	0	1	1	1	0	0	0	0
3hg3	B	219	I	T	0	0	1	1	0	0	0	0
3hg3	B	112	R	C	0	1	1	0	0	0	0	0
3hg3	B	234	D	E	0	1	1	1	1	0	0	0
3hg3	B	43	G	R	0	0	0	0	0	0	0	0
3hg3	B	35	G	R	0	1	0	0	0	0	0	0
3hg3	B	414	L	S	0	0	0	1	0	0	0	0
3hg3	B	316	V	E	0	0	0	0	0	0	0	0
3hg3	B	46	H	Y	0	1	1	0	0	0	0	0
3hg3	B	373	G	S	0	1	1	0	0	0	0	0
3hg3	B	342	R	Q	0	1	1	0	0	0	0	0
3hg3	B	89	L	P	0	0	0	0	0	0	0	0
3hg3	B	56	C	F	0	1	0	0	0	0	0	1
3hg3	B	266	D	H	0	0	0	0	1	0	0	0
3hg3	B	92	D	H	0	0	0	0	0	0	0	0
3hg3	B	409	P	T	0	1	0	1	0	0	0	0
3hg3	B	259	P	R	0	1	0	1	0	0	0	1
3hg3	B	49	R	L	0	0	1	1	0	0	0	1
3hg3	B	244	D	H	0	1	1	1	0	0	0	1
3hg3	B	100	R	K	0	1	0	1	0	0	0	0
3hg3	B	143	A	T	0	1	1	1	0	0	0	1
2ag5	B	70	N	S	1	1	1	1	1	0	0	1
1ytq	A	64	A	S	1	1	1	1	0	0	0	0
1ytq	A	80	R	C	1	1	1	1	0	0	0	0
1ytq	A	149	T	M	1	1	1	1	1	1	0	1
1ytq	A	186	V	M	1	0	1	1	0	0	0	0
1ytq	A	80	R	H	1	1	1	1	0	0	0	1
1woj	A	187	Q	R	1	1	1	1	0	0	0	0
2hlz	A	40	G	R	0	0	0	0	0	0	0	0
2hlz	A	43	A	T	0	1	1	1	0	0	0	0
2hlz	A	98	T	M	1	0	1	1	1	1	0	0
2hlz	A	176	R	Q	1	1	1	1	0	0	0	0
2hlz	A	274	V	M	1	1	1	1	0	0	0	1
2hlz	A	39	R	H	1	1	1	1	0	0	0	0
2hlz	A	273	S	G	1	1	1	1	0	0	0	1
2hlz	A	264	V	I	1	1	1	1	0	0	0	0
2hlz	A	231	D	N	1	1	1	0	0	0	0	1
2hlz	A	249	R	C	1	1	1	1	1	0	0	0
2hlz	A	188	V	M	1	1	1	1	0	0	0	0
2hlz	A	289	C	Y	1	0	0	0	0	0	1	1
2hlz	A	108	R	C	1	0	0	1	0	0	0	1
2hlz	A	214	R	H	1	1	1	1	0	0	0	0
2hlz	A	87	V	I	1	1	1	1	0	0	0	1
2hlz	A	271	G	R	1	1	1	1	0	0	0	0
2hlz	A	159	R	G	1	1	1	1	0	0	0	0
1jlj	A	141	I	L	1	1	0	1	0	0	0	0
1jd0	B	117	E	K	0	1	0	0	0	0	0	0
2fk9	A	19	A	V	1	0	1	1	0	1	1	1
2fk9	A	65	K	R	1	1	1	1	0	0	1	1
2fk9	A	67	T	A	1	1	1	1	0	0	0	0
2fk9	A	54	V	L	1	1	1	1	0	0	0	0
2fk9	A	17	G	C	1	1	1	1	0	0	0	1
3fxz	A	515	L	V	1	1	0	1	0	0	0	0
3pa6	A	27	T	R	0	1	1	1	0	0	0	1
3pa6	A	67	G	R	1	1	0	1	0	0	0	0
3pa6	A	61	D	G	1	1	1	1	0	0	0	0
1ls6	A	235	N	T	1	1	0	1	0	0	1	1
1ls6	A	282	E	K	1	1	1	1	1	1	0	0
1ls6	A	151	E	D	1	1	1	1	0	0	0	0
1ls6	A	151	E	Q	1	1	1	1	0	0	0	0
1ls6	A	37	R	Q	1	1	1	1	0	0	0	0
2bw0	A	254	L	P	1	1	1	1	0	0	0	1
1zy7	A	614	A	T	1	0	1	0	0	0	0	0
1zy7	A	398	I	V	1	1	1	1	0	0	0	0
1zy7	A	560	M	T	1	0	1	1	0	0	0	0
1zy7	A	553	G	R	1	0	0	0	0	0	0	0
1zy7	A	663	L	V	1	1	1	1	0	0	0	0
1zy7	A	567	I	T	1	1	1	1	0	0	0	0
1zy7	A	528	I	V	1	1	1	1	0	0	0	0
3ccz	B	638	I	V	1	1	1	1	0	0	0	1
3ccz	B	757	V	I	1	1	0	1	0	0	0	0
3ccz	B	595	R	C	1	0	1	1	0	0	0	1
3ccz	B	673	E	Q	1	1	1	1	0	0	0	0
2xwt	C	252	L	P	0	1	0	0	0	0	0	0
2xwt	C	162	P	A	0	1	1	1	0	0	0	1
2xwt	C	41	C	S	0	0	1	0	0	0	0	0
2xwt	C	167	I	N	0	0	0	0	0	0	0	0
2xwt	C	109	R	Q	0	1	1	1	0	0	0	0
2xwt	C	183	K	R	0	1	1	1	0	0	0	1
2xwt	C	52	P	T	1	1	1	1	1	0	0	1
2xwt	C	36	D	H	1	1	1	1	1	0	0	1
2xwt	C	34	E	K	1	1	1	1	0	0	0	0
2xwt	C	68	P	S	1	1	1	1	0	0	0	0
2xwt	C	83	V	I	1	1	1	1	0	0	0	0
2cb8	A	86	G	R	1	1	0	1	0	0	0	0
2cb8	A	39	D	N	1	1	1	1	0	0	1	0
2cb8	A	71	M	V	1	1	1	1	0	0	0	0
2cb8	A	83	K	E	1	1	1	1	0	1	1	1
2cb8	A	13	V	I	1	1	1	1	0	0	0	0
2p4k	A	52	G	R	1	1	1	1	0	0	0	0
2p4k	A	132	R	W	1	0	1	1	0	0	0	1
2p4k	A	42	E	V	1	0	1	1	0	1	1	0
2p4k	A	58	I	T	1	0	1	1	0	0	0	0
2hqh	C	59	G	S	0	1	0	0	0	0	0	0
2hqh	C	71	G	R	0	0	0	0	0	0	0	0
2hqh	C	71	G	A	0	1	0	0	0	0	0	0
2hqh	C	72	T	P	0	1	1	0	0	0	1	0
2hqh	C	71	G	E	0	0	0	0	0	0	0	0
2hqh	C	74	Q	P	0	1	1	0	1	1	1	0
1r5l	A	64	D	G	0	1	1	1	0	0	0	0
1r5l	A	141	E	K	0	1	1	0	1	1	0	0
1r5l	A	101	H	Q	0	1	1	0	0	0	0	0
1r5l	A	183	L	P	0	0	1	1	0	0	0	0
1r5l	A	246	G	R	0	1	0	0	0	0	0	0
1r5l	A	221	R	W	0	1	0	0	1	0	0	0
1r5l	A	120	A	T	0	1	1	1	0	0	0	0
1r5l	A	192	R	H	0	1	1	1	0	0	0	1
1r5l	A	59	R	W	0	1	1	1	0	0	0	1
1r5l	A	172	T	S	1	1	1	1	1	0	0	1
2igp	A	83	P	L	1	1	1	1	0	0	0	1
3k9o	A	32	V	I	1	1	1	1	0	0	0	0
2gco	A	120	D	H	1	1	0	1	0	0	0	1
1rx0	C	308	R	W	0	0	0	0	0	0	0	1
1rx0	C	130	M	T	0	0	1	1	0	0	0	0
1rx0	C	106	M	I	0	0	1	1	0	0	0	0
1rx0	C	112	D	Y	0	0	1	0	0	0	0	0
1rx0	C	298	A	T	0	1	0	1	0	0	0	0
1rx0	C	280	R	Q	0	1	0	1	0	0	0	0
1rx0	C	312	R	C	0	0	1	1	0	0	0	0
1rx0	C	181	V	I	0	1	1	1	0	0	0	0
1rx0	C	115	G	R	0	1	0	0	0	0	0	0
1rx0	C	363	Q	R	0	1	0	0	0	0	0	0
1mhn	A	95	G	R	0	1	0	1	0	0	0	0
1mhn	A	136	Q	E	0	1	0	1	0	0	0	0
1mhn	A	111	A	G	0	1	0	1	0	0	0	0
1mhn	A	116	I	F	0	1	1	1	0	0	0	0
2pze	B	562	V	L	0	1	1	1	0	0	0	0
2pze	B	628	G	R	0	0	0	0	0	0	0	0
2pze	B	620	H	Q	0	1	1	1	1	0	0	0
2pze	B	549	S	R	0	0	1	1	0	0	0	0
2pze	B	560	R	S	0	0	1	0	0	0	0	0
2pze	B	619	L	S	0	0	0	1	0	0	0	0
2pze	B	610	L	S	0	0	0	1	0	0	0	0
2pze	B	571	L	S	0	0	0	0	0	0	0	0
2pze	B	560	R	T	0	0	1	0	0	0	0	0
2pze	B	504	E	Q	0	1	1	1	0	0	0	0
2pze	B	618	I	T	0	0	1	1	0	0	0	0
2pze	B	572	D	N	0	1	1	0	0	0	0	1
2pze	B	560	R	K	0	1	1	1	0	0	0	0
2pze	B	553	R	Q	0	1	1	1	0	0	0	0
2pze	B	601	I	F	0	0	0	1	0	0	0	0
2pze	B	620	H	P	0	1	1	0	1	1	1	0
2pze	B	549	S	I	0	0	1	1	0	0	1	0
2pze	B	458	G	V	0	1	0	0	0	0	1	1
2pze	B	480	G	C	0	1	1	0	0	0	0	0
2pze	B	569	Y	D	0	1	1	0	0	0	0	0
2pze	B	633	L	P	0	1	1	0	0	0	0	0
2pze	B	520	V	F	0	0	1	1	0	0	0	0
2pze	B	455	A	E	0	0	1	0	0	0	0	0
2pze	B	549	S	N	0	1	1	1	0	0	0	0
2pze	B	559	A	T	0	1	0	1	0	0	0	0
2pze	B	492	S	F	0	1	1	1	0	0	1	0
2pze	B	579	D	G	0	1	1	1	1	0	0	1
2pze	B	551	G	D	0	0	0	1	0	0	0	1
2pze	B	614	D	G	0	1	1	1	1	0	0	0
2pze	B	544	G	V	0	1	1	1	1	0	1	0
2pze	B	563	Y	N	0	0	0	1	0	0	0	0
2pze	B	558	L	S	0	0	0	0	0	0	0	0
2pze	B	551	G	S	0	1	1	1	0	0	0	0
2pze	B	613	A	T	0	0	1	1	0	0	0	0
2pze	B	456	V	F	0	0	1	1	0	0	0	0
2pze	B	569	Y	C	0	1	1	0	0	0	0	0
2pze	B	569	Y	H	0	1	1	0	0	0	0	0
2pze	B	574	P	H	0	1	1	0	0	0	0	1
2pze	B	513	D	G	0	1	1	1	0	0	0	0
2pze	B	576	G	A	1	1	1	1	0	0	0	1
2pze	B	562	V	I	1	1	1	1	0	0	0	0
2pze	B	506	I	M	1	0	1	1	0	0	0	0
2pze	B	539	I	T	1	1	1	1	0	0	0	0
2pze	B	597	N	K	1	1	1	1	1	1	0	0
2pze	B	506	I	V	1	1	1	1	0	0	0	0
2pze	B	508	F	C	1	1	1	1	1	0	0	1
2pze	B	605	S	F	1	1	1	1	0	0	1	1
2pze	B	532	K	E	1	1	1	1	0	1	0	1
2pze	B	467	L	F	1	1	1	1	0	0	0	0
2pze	B	507	I	V	1	1	1	1	0	0	0	0
3b7s	A	130	Y	H	1	1	1	0	0	0	0	0
2xtp	A	74	V	F	1	0	1	1	0	0	0	0
2xtp	A	161	H	R	1	1	1	1	1	1	0	1
2xtp	A	152	N	S	1	1	1	1	1	0	1	0
2xtp	A	238	E	A	1	1	1	1	1	0	0	0
2xtp	A	139	G	R	1	1	1	1	0	0	0	1
2xtp	A	251	R	G	1	1	0	1	0	0	0	0
2xtp	A	222	I	M	1	1	1	1	1	0	0	0
2xtp	A	67	S	I	1	1	1	1	1	1	1	1
2xtp	A	79	P	L	1	0	0	0	0	0	0	0
3bpt	A	122	Y	C	0	1	0	1	0	0	0	0
3bpt	A	46	T	A	1	0	1	1	0	0	0	1
2p4e	P	127	S	R	0	1	1	1	1	0	1	0
2p4e	P	129	D	G	0	1	1	1	1	0	0	0
2p4e	P	93	R	C	1	1	1	1	1	0	0	0
2p4e	P	106	G	R	1	1	1	1	0	0	0	0
2p4e	P	77	T	I	1	0	1	1	1	0	0	1
2p4e	P	114	V	A	1	1	1	1	0	0	0	0
1pl8	D	238	Q	L	1	0	1	1	1	1	0	1
1pl8	D	107	M	T	1	1	1	1	1	0	0	0
1pl8	D	152	A	T	1	1	0	1	0	0	0	0
1pl8	D	90	R	C	1	1	0	1	0	0	0	1
1pl8	D	102	D	Y	1	1	0	1	0	0	0	1
1cb0	A	56	V	I	1	1	1	1	0	0	0	0
1cb0	A	258	I	V	1	1	1	1	0	0	0	0
1cb0	A	97	S	Y	1	0	0	0	0	0	0	0
1cb0	A	218	A	V	1	0	1	1	0	0	0	1
1cb0	A	187	R	H	1	1	1	1	0	0	0	0
1cb0	A	184	F	V	1	1	1	1	0	0	0	1
1cb0	A	221	Y	D	1	1	0	1	0	0	0	0
1cb0	A	216	A	T	1	1	1	1	0	0	0	0
2z66	B	474	E	K	1	1	1	1	0	0	0	0
2z66	B	510	Q	H	1	1	1	1	0	0	0	1
2z66	B	64	Q	R	1	1	1	1	1	1	1	1
2z66	B	54	T	A	1	1	1	1	0	0	0	1
2z66	B	443	F	L	1	1	1	1	1	0	0	0
2z66	B	399	T	I	1	1	1	1	0	0	1	1
2z66	B	385	L	F	1	1	1	1	0	0	0	0
2z66	B	492	F	V	1	0	0	1	1	0	0	0
2z66	B	74	L	F	1	1	1	1	0	0	0	0
2z66	B	400	S	N	1	1	1	1	1	0	1	0
3eyg	A	973	N	K	1	1	1	1	1	1	0	0
2hq6	A	15	V	I	1	1	0	1	0	0	0	0
2hq6	A	153	E	K	1	1	1	1	0	0	0	0
2hq6	A	48	Y	C	1	1	0	1	1	0	0	0
1dgf	A	254	S	Y	1	0	1	1	0	0	0	1
1dgf	A	390	G	D	1	0	0	0	0	0	0	0
1dgf	A	369	N	S	1	1	0	1	0	0	0	0
1dgf	A	478	A	V	1	0	1	1	1	1	0	0
1dgf	A	493	I	T	1	0	0	1	0	0	0	0
1dgf	A	263	R	Q	1	1	1	1	0	0	0	1
1dgf	A	203	R	Q	1	1	1	1	0	0	0	1
1dgf	A	392	M	I	1	1	1	1	1	0	0	1
1dgf	A	130	R	H	1	1	0	1	0	0	0	0
1dgf	A	430	R	W	1	0	1	1	0	0	0	1
1dgf	A	241	G	S	1	1	0	1	0	0	0	0
1dgf	A	189	R	C	1	0	1	1	0	0	0	0
1dgf	A	483	T	A	1	1	1	1	0	0	0	1
1dgf	A	466	H	P	1	1	1	0	0	0	0	0
1dgf	A	176	L	M	1	1	1	1	1	0	0	0
2izz	B	206	G	R	0	0	0	1	0	0	0	1
2izz	B	179	A	T	0	1	0	1	1	0	0	0
2izz	B	119	R	H	0	1	0	1	0	0	0	0
2izz	B	266	R	Q	0	1	1	1	0	0	0	0
2izz	B	251	R	H	0	1	0	1	0	0	0	0
2izz	B	257	A	T	0	0	0	1	0	0	0	0
2izz	B	206	G	W	0	0	0	1	0	0	0	1
2izz	B	119	R	G	0	0	0	0	0	0	0	0
2izz	B	248	G	E	0	1	1	1	1	1	0	1
2izz	B	189	A	V	1	0	0	1	0	0	0	0
3cx2	A	228	D	N	0	1	1	1	1	0	0	1
3cx2	A	161	P	S	0	0	1	1	0	0	0	0
3cx2	A	256	V	I	0	1	1	1	0	0	0	0
3cx2	A	219	V	L	0	1	1	1	0	0	0	0
3cx2	A	257	H	P	0	1	1	0	1	1	1	0
3cx2	A	237	Y	S	0	0	0	1	0	0	0	0
3cx2	A	258	E	K	0	1	1	1	1	1	0	1
3cx2	A	158	V	M	1	1	1	1	0	0	0	0
3cx2	A	236	S	G	1	1	1	1	0	0	0	1
3cx2	A	189	V	I	1	1	1	1	0	0	0	0
2xn6	A	96	I	N	0	0	1	0	0	0	0	0
2xn6	A	331	H	Y	0	1	1	0	1	1	0	0
2xn6	A	227	L	P	0	1	1	0	0	0	0	0
2xn6	A	113	A	P	0	1	1	0	1	0	0	0
2xn6	A	23	S	T	0	1	1	0	0	0	1	0
2xn6	A	171	D	N	1	1	1	1	1	1	1	1
2xn6	A	191	A	T	1	1	1	1	0	0	0	0
2xn6	A	283	L	F	1	1	1	1	0	0	0	0
2gdz	A	193	S	P	0	0	1	0	1	1	0	0
2gdz	A	140	A	P	0	0	1	0	1	0	0	0
2gdz	A	217	Y	C	1	1	1	1	1	0	0	0
1q0p	A	261	F	L	0	1	1	1	0	0	0	0
1q0p	A	298	K	Q	0	1	1	1	0	0	0	1
1q0p	A	298	K	E	0	1	1	1	1	1	0	1
2iuw	A	164	R	C	1	1	1	1	0	0	0	0
2iuw	A	213	R	C	1	0	1	0	0	0	0	0
2iuw	A	189	D	N	1	1	1	1	0	0	0	1
2iuw	A	159	R	C	1	1	1	1	0	0	0	0
2iuw	A	78	Y	C	1	1	0	1	1	0	0	0
2iuw	A	153	H	D	1	1	1	1	1	0	1	0
2hzr	A	158	T	K	1	1	1	1	0	0	0	1
2hzr	A	95	S	L	1	1	1	1	0	0	1	1
2bcr	A	438	R	W	1	1	1	1	0	0	0	1
2xoc	B	580	V	M	1	1	1	1	0	0	0	1
1o04	E	487	E	K	1	1	1	1	0	0	0	0
1o04	E	167	P	L	1	0	0	1	0	0	1	0
1o04	E	123	D	E	1	1	1	1	0	0	0	1
1o04	E	282	D	N	1	1	0	1	1	0	1	0
1o04	E	287	V	M	1	1	1	1	0	0	0	0
1o04	E	251	R	C	1	1	1	1	1	0	0	0
1o04	E	359	T	A	1	1	1	1	0	0	0	1
1o04	E	475	R	W	1	0	0	1	0	0	1	0
1o04	E	320	E	V	1	1	1	1	0	0	0	0
1o04	E	479	E	K	1	1	1	1	1	1	0	0
1j8e	A	20	E	Q	1	1	1	1	0	0	0	1
1wma	A	130	P	S	1	1	1	1	0	0	0	1
1wma	A	192	A	T	1	0	1	1	0	0	0	0
1wma	A	143	V	I	1	1	1	1	1	1	0	1
1wma	A	145	A	T	1	0	1	1	0	0	0	0
1wma	A	194	G	R	1	0	1	0	0	0	0	0
1wma	A	247	A	T	1	0	0	1	0	0	0	0
1wma	A	113	N	K	1	0	0	0	0	0	0	0
1wma	A	252	Y	S	1	1	1	1	0	0	0	0
1wma	A	196	T	M	1	0	0	0	0	0	0	1
1wma	A	73	R	L	1	0	1	1	0	0	0	1
1wma	A	97	A	V	1	1	1	1	0	0	0	1
1wma	A	22	R	C	1	0	0	1	0	0	0	0
1wma	A	87	V	I	1	1	0	1	0	0	0	0
3c9q	A	195	E	K	1	1	1	1	0	0	0	0
3c9q	A	199	R	Q	1	1	1	1	0	0	0	1
3c9q	A	87	V	A	1	1	1	1	0	0	0	0
2p39	A	96	M	T	0	0	0	1	0	0	0	0
2p39	A	129	S	F	0	0	0	0	0	0	0	0
2p39	A	54	Q	H	0	1	1	1	0	0	0	1
2p39	A	71	S	G	0	1	0	1	0	0	0	0
2f60	K	146	A	G	1	1	1	1	0	0	0	0
2f60	K	174	K	Q	1	1	1	1	0	0	1	1
1yzx	A	117	A	V	1	0	1	1	0	0	1	0
1yzx	A	146	G	D	1	1	1	0	0	0	0	0
1yzx	A	108	L	S	1	1	1	1	0	0	0	0
1yzx	A	218	I	T	1	1	1	1	0	0	0	0
1yzx	A	128	R	G	1	1	1	1	0	0	0	0
1yzx	A	105	A	T	1	0	1	1	0	0	0	0
1yzx	A	161	T	M	1	1	1	1	1	1	0	1
1yzx	A	65	Y	H	1	1	0	1	1	0	0	0
2bba	A	113	V	I	1	1	1	1	0	1	0	0
2bba	A	67	P	L	1	1	1	1	0	0	0	1
1y2b	B	285	T	P	0	1	0	1	1	0	0	0
1y2b	B	288	E	A	0	1	0	1	0	0	0	0
1y2b	B	376	I	T	0	0	0	1	0	0	0	0
1y2b	B	371	G	D	0	1	0	1	0	0	0	1
3dlm	A	47	N	S	1	1	1	1	1	0	1	0
3dlm	A	119	S	L	1	1	1	1	1	1	1	1
3ms5	A	178	G	E	1	0	0	0	0	0	0	0
3ms5	A	117	G	V	1	0	1	0	0	0	0	0
3ms5	A	278	I	T	1	0	0	1	0	0	0	0
3ms5	A	200	S	N	1	1	1	1	0	0	0	0
3ms5	A	15	H	Y	1	1	1	1	1	1	1	1
3ms5	A	350	R	H	1	1	1	1	0	0	0	0
3ms5	A	159	P	A	1	1	1	1	0	0	0	0
3l5e	B	265	V	A	1	0	1	1	0	0	0	0
1h6f	A	149	Y	S	0	0	0	1	0	0	0	0
1h6f	A	143	L	P	0	0	0	0	0	0	0	0
1wb0	A	74	E	K	1	1	1	1	1	0	0	0
1wb0	A	171	Q	H	1	1	1	1	0	0	0	0
1wb0	A	40	R	H	1	1	1	1	0	0	0	1
1wb0	A	102	G	S	1	1	0	1	0	0	0	0
1zsy	A	242	R	L	1	1	1	1	0	0	0	1
1zsy	A	211	R	K	1	1	1	1	0	0	0	0
2wa7	A	161	F	C	0	0	0	1	0	0	0	0
2wa7	A	235	S	P	0	1	0	0	1	1	0	0
2wa7	A	227	E	K	0	1	0	1	0	0	0	0
2wa7	A	173	A	V	0	0	0	1	0	0	1	0
2wa7	A	168	G	S	0	1	0	0	0	0	0	0
2wa7	A	234	L	V	0	0	0	1	1	0	0	0
2wa7	A	188	S	P	0	1	1	0	1	0	1	0
2wa7	A	171	L	R	0	0	0	0	0	0	0	0
2wa7	A	176	D	E	1	1	0	1	0	0	1	1
2wa7	A	116	T	M	1	0	1	1	1	1	0	1
2wa7	A	92	I	V	1	1	1	1	0	0	0	0
2wa7	A	193	K	Q	1	1	1	1	0	0	1	1
2wa7	A	99	S	G	1	1	0	1	0	0	0	0
2wa7	A	121	Y	F	1	1	1	1	0	0	0	0
2o6l	A	378	N	S	1	1	1	1	1	0	1	1
2pbc	C	96	M	V	1	1	0	1	0	0	0	0
2pbc	C	124	G	S	1	1	1	1	0	0	0	0
2pbc	C	97	C	Y	1	1	0	1	0	0	0	1
2cb5	A	443	I	V	1	1	1	1	0	0	0	1
3q0h	A	100	V	M	0	1	1	1	0	0	0	1
3q0h	A	33	I	V	1	1	1	1	0	0	0	1
3q0h	A	117	T	M	1	1	1	1	1	1	1	1
3q0h	A	82	K	M	1	1	1	1	1	1	1	1
3q0h	A	102	D	N	1	1	0	1	0	0	0	0
3q0h	A	75	W	C	1	1	1	1	1	0	0	0
3q0h	A	51	T	M	1	1	1	1	0	0	0	0
2jik	A	9	V	I	1	1	1	1	0	0	0	0
1a4i	B	134	R	K	1	1	1	1	0	0	0	0
1a4i	B	18	A	V	1	1	1	1	0	0	0	0
1a4i	B	162	P	L	1	1	1	1	0	0	0	0
1a4i	B	293	R	H	1	1	1	1	0	0	0	0
2qqi	A	561	F	L	1	1	1	1	0	0	0	1
2xn4	A	368	R	C	1	1	1	1	0	0	0	0
2xn4	A	450	Y	C	1	0	0	1	0	0	0	0
3dz4	B	27	Q	E	1	1	1	1	1	0	1	1
2wl1	A	678	G	E	0	1	0	0	0	0	0	0
2wl1	A	675	S	N	0	1	1	1	0	0	0	0
2wl1	A	726	V	A	0	1	0	1	1	0	0	1
2wl1	A	761	R	H	0	1	1	1	0	0	0	1
2wl1	A	632	G	S	0	1	1	1	0	0	0	0
2wl1	A	646	P	L	0	1	1	0	0	0	0	1
2wl1	A	681	T	I	0	1	1	1	0	0	0	1
2wl1	A	653	R	H	0	1	1	1	0	0	0	1
2wl1	A	694	M	K	0	1	1	1	0	0	0	0
2wl1	A	640	I	M	0	1	1	1	0	0	0	0
2wl1	A	704	V	I	0	1	1	1	0	0	0	1
2wl1	A	758	P	S	0	0	0	1	0	0	0	0
2wl1	A	720	I	M	0	0	0	1	0	0	0	0
2wl1	A	694	M	V	0	1	1	1	0	0	0	1
2wl1	A	705	P	S	0	1	1	0	0	0	0	0
2wl1	A	688	Y	C	0	0	1	0	0	0	0	0
2wl1	A	649	L	P	0	1	1	0	1	0	0	0
2wl1	A	680	M	L	0	1	1	1	0	0	0	1
2wl1	A	661	D	N	0	1	1	1	1	1	1	0
2wl1	A	656	E	A	0	0	1	0	0	0	0	1
2wl1	A	641	I	F	0	0	1	1	0	0	0	0
2wl1	A	680	M	I	0	1	1	1	0	0	0	1
2wl1	A	695	K	R	0	1	1	1	0	0	1	1
2wl1	A	694	M	L	0	1	1	1	0	0	1	1
2wl1	A	743	F	L	0	1	0	1	1	0	0	0
2wl1	A	694	M	I	0	1	1	1	0	0	1	1
2wl1	A	695	K	M	0	1	1	1	1	1	1	1
2osa	A	313	E	K	0	1	1	1	1	0	0	0
2bei	B	126	R	C	1	1	1	0	0	0	0	0
3l46	A	244	I	F	1	0	1	1	0	0	0	0
3l46	A	299	Y	C	1	1	1	1	1	0	0	1
3l46	A	280	L	V	1	0	1	1	0	0	0	0
1ten	A	850	D	H	1	1	1	1	1	1	0	1
3ii7	A	423	H	Y	1	1	1	0	1	1	0	0
2cxk	E	949	V	M	1	1	1	1	0	0	0	0
2qx8	B	28	E	G	1	0	1	0	1	0	0	0
2qx8	B	183	V	A	1	0	1	1	0	0	0	0
2qx8	B	57	G	D	1	1	1	0	0	0	0	0
2qx8	B	15	K	R	1	1	1	1	0	0	1	1
2qx8	B	48	P	L	1	1	0	1	0	0	0	1
2qx8	B	119	V	M	1	0	0	1	0	0	0	0
2qx8	B	161	N	K	1	1	1	1	0	1	1	0
2qx8	B	195	A	S	1	1	1	1	0	0	0	0
2qx8	B	108	V	M	1	1	1	1	1	0	0	0
2qx8	B	29	L	P	1	0	0	0	0	0	0	0
2qx8	B	153	E	K	1	1	1	1	1	1	0	0
2qx8	B	223	T	A	1	1	1	1	0	0	0	1
1xph	A	291	D	N	1	1	1	1	1	0	1	0
1xph	A	335	Q	H	1	1	1	1	1	0	0	1
1xph	A	287	R	Q	1	1	1	1	0	0	0	0
1xph	A	304	V	I	1	1	1	1	0	0	1	1
1xph	A	381	C	R	1	1	0	0	0	0	0	1
3eh1	A	902	Q	H	1	1	1	1	0	0	0	0
3eh1	A	1053	Y	H	1	1	1	0	0	0	0	0
3eh1	A	1051	S	F	1	1	1	1	0	0	1	1
3eh1	A	1198	H	Y	1	1	0	1	1	1	1	1
3eh1	A	614	P	R	1	0	1	0	0	0	0	0
3eh1	A	1049	S	L	1	0	1	1	1	1	1	1
3eh1	A	894	F	I	1	0	1	1	0	0	0	0
3eh1	A	737	S	A	1	1	1	1	1	0	0	1
3eh1	A	665	I	S	1	1	1	1	0	0	0	0
3eh1	A	1009	V	I	1	1	1	1	0	0	0	0
3eh1	A	630	Y	C	1	1	1	1	1	0	0	0
3eh1	A	731	N	S	1	1	1	0	0	0	0	0
3eh1	A	698	I	V	1	1	1	1	0	0	0	0
3eh1	A	590	D	N	1	1	1	0	0	0	0	0
3eh1	A	620	D	E	1	1	1	1	0	0	0	0
3eh1	A	1248	R	Q	1	1	0	1	0	0	0	0
2j6l	F	264	G	E	0	1	1	1	0	0	0	0
2j6l	F	172	A	V	0	0	1	0	1	0	0	0
2j6l	F	400	E	Q	0	1	0	1	0	0	1	1
2j6l	F	308	R	Q	0	1	0	0	0	0	0	0
2j6l	F	368	V	G	0	1	0	1	0	0	0	0
2j6l	F	431	S	N	0	1	1	1	0	0	0	0
2j6l	F	175	G	V	0	0	1	0	1	1	0	0
2j6l	F	274	N	I	0	0	0	0	1	1	1	1
2j6l	F	385	T	A	1	1	0	0	0	0	0	0
3o35	B	872	D	E	1	1	0	1	0	0	0	0
2x18	E	17	E	K	0	1	1	1	1	0	0	0
1r3q	A	218	E	K	0	1	0	0	0	0	0	0
1r3q	A	144	R	P	0	1	1	1	1	0	0	0
1r3q	A	220	H	P	0	0	0	1	1	0	1	0
1r3q	A	334	I	T	0	0	0	1	0	0	0	0
1r3q	A	193	R	P	0	1	1	1	1	0	0	0
1r3q	A	195	L	F	0	1	1	1	0	0	0	0
1r3q	A	161	L	Q	0	0	0	0	0	0	0	0
1r3q	A	235	P	S	0	1	1	1	0	0	0	1
1r3q	A	219	S	F	0	1	0	1	0	0	1	1
1r3q	A	156	G	D	0	0	0	0	0	0	0	0
1r3q	A	216	L	Q	0	0	0	0	0	0	0	0
1r3q	A	168	G	R	0	1	0	0	0	0	0	0
1r3q	A	232	F	L	0	1	1	1	0	0	0	0
1r3q	A	80	A	G	0	1	0	1	0	0	0	0
1r3q	A	142	R	Q	0	1	1	0	0	0	0	0
1r3q	A	324	M	T	0	0	1	0	0	0	0	0
1r3q	A	25	G	E	0	1	0	0	0	0	0	0
1r3q	A	46	F	L	0	1	0	0	0	0	0	0
1r3q	A	229	F	L	0	1	0	1	0	0	0	0
1r3q	A	253	L	Q	0	1	1	1	0	0	0	0
1r3q	A	281	G	V	0	0	0	0	1	1	0	1
1r3q	A	260	I	T	0	0	1	1	0	0	0	0
1r3q	A	165	M	R	0	0	0	0	0	0	0	0
1r3q	A	167	E	K	0	1	0	1	1	1	0	0
1r3q	A	282	L	R	0	0	0	0	0	0	0	0
1r3q	A	292	R	G	0	1	1	1	0	0	0	0
1r3q	A	318	G	R	0	1	1	1	0	0	0	1
1r3q	A	80	A	S	0	1	0	1	0	0	0	0
1r3q	A	62	P	L	0	1	0	0	0	0	0	1
1r3q	A	332	R	H	0	1	1	1	0	0	0	1
1r3q	A	304	N	K	0	1	0	0	0	0	0	0
1r3q	A	311	Y	C	0	1	1	1	1	0	0	0
1r3q	A	303	G	S	0	1	0	0	0	0	0	0
1r3q	A	281	G	E	0	0	0	0	0	0	0	0
1r3q	A	134	V	Q	0	0	0	0	0	0	0	0
1r3q	A	170	G	D	0	1	1	1	0	0	1	0
1r3q	A	303	G	V	1	0	0	0	1	1	0	0
1r3q	A	15	K	E	1	1	1	1	0	1	0	1
1r3q	A	113	R	T	1	1	1	1	1	0	0	0
1r3q	A	106	P	L	1	1	0	1	0	0	0	1
1r3q	A	77	P	L	1	1	1	1	0	0	0	1
2izr	A	157	N	D	1	1	1	1	0	0	0	0
2izr	A	165	P	L	1	0	0	1	0	0	0	1
1dk8	A	143	L	R	0	0	0	0	0	0	0	0
1xo5	A	106	I	T	1	0	1	1	0	0	0	0
1xo5	A	44	S	T	1	1	1	1	0	0	0	1
1i2m	B	250	Y	C	1	1	1	1	1	0	0	0
1i2m	B	245	A	T	1	0	1	1	0	0	0	0
1i2m	B	45	V	M	1	1	1	1	0	0	0	0
3gkj	A	63	C	R	0	0	0	0	0	0	0	0
3gkj	A	177	C	G	0	0	0	0	0	0	0	0
3gkj	A	166	P	S	0	1	1	1	0	0	0	0
3gkj	A	222	N	S	0	1	1	1	1	0	0	1
3gkj	A	177	C	Y	0	0	0	0	0	0	1	0
3gkj	A	92	Q	R	0	1	1	1	1	1	0	0
3gkj	A	242	D	H	0	0	1	0	1	0	0	0
3gkj	A	113	C	R	0	1	0	0	0	0	0	0
3gkj	A	137	T	M	0	1	1	1	1	1	0	0
3gkj	A	247	C	Y	0	1	0	1	0	0	0	1
3gkj	A	74	C	Y	0	1	0	0	0	0	0	0
3gkj	A	231	V	G	0	1	1	1	0	0	0	0
3gkj	A	237	P	S	0	1	1	1	0	0	0	0
3gkj	A	242	D	N	0	1	1	0	1	1	0	0
3gkj	A	215	H	R	1	1	1	1	1	1	1	0
3gkj	A	151	S	G	1	1	1	1	0	0	1	1
3lw0	B	1195	V	L	1	0	0	1	0	0	0	1
2car	B	32	P	T	0	1	1	1	0	0	0	1
2car	B	78	N	S	1	1	1	1	1	0	0	1
2car	B	133	R	G	1	1	1	1	0	0	0	1
2car	B	170	A	T	1	1	1	1	0	0	0	0
2car	B	144	R	K	1	1	0	1	0	0	0	0
2car	B	106	G	R	1	1	1	1	0	0	0	1
2car	B	93	E	G	1	1	1	1	0	0	0	0
3q93	B	83	V	M	1	1	1	1	0	0	0	0
3q93	B	10	V	L	1	0	1	1	0	0	0	0
3q93	B	100	E	K	1	1	0	1	0	0	0	0
3q93	B	152	E	K	1	1	1	1	0	0	0	0
3q93	B	3	A	T	1	1	1	1	serverError	0	0	1
3q93	B	50	R	K	1	1	1	1	0	0	0	0
3q93	B	31	R	Q	1	1	1	1	0	0	0	0
3q93	B	6	L	F	1	1	1	1	0	0	0	0
3q93	B	102	R	H	1	1	1	1	0	0	0	1
3q93	B	132	K	I	1	1	1	1	1	1	0	1
3q93	B	63	A	T	1	1	1	1	1	0	0	1
3q93	B	151	R	H	1	1	1	1	0	0	0	1
3q93	B	36	G	W	1	1	0	0	0	0	0	0
1oth	A	140	A	P	0	1	1	0	1	0	0	0
1oth	A	83	G	D	0	0	0	0	0	0	0	0
1oth	A	40	R	C	0	1	0	1	0	0	0	0
1oth	A	102	A	E	0	1	1	1	0	0	0	1
1oth	A	126	D	G	0	1	0	1	1	0	0	0
1oth	A	198	N	K	0	1	0	0	0	0	0	0
1oth	A	45	L	V	0	0	0	1	0	0	0	0
1oth	A	129	R	C	0	1	1	1	1	0	0	0
1oth	A	87	E	K	0	1	1	1	0	0	0	0
1oth	A	345	Y	C	0	1	1	1	0	0	0	0
1oth	A	269	G	E	0	1	0	1	0	0	0	0
1oth	A	303	C	Y	0	1	0	1	0	0	0	0
1oth	A	88	K	N	0	1	0	1	0	0	0	0
1oth	A	220	P	A	0	0	0	1	0	0	0	0
1oth	A	277	R	W	0	0	1	0	0	0	1	1
1oth	A	197	G	R	0	0	0	0	0	0	0	0
1oth	A	214	H	Y	0	1	1	1	1	1	1	1
1oth	A	203	S	C	0	1	0	1	0	0	0	1
1oth	A	339	V	L	0	1	1	1	0	0	0	1
1oth	A	277	R	Q	0	1	1	0	0	0	0	0
1oth	A	208	A	T	0	1	1	1	0	0	0	0
1oth	A	302	H	Q	0	1	0	0	0	0	0	0
1oth	A	50	G	R	0	1	1	1	0	0	0	0
1oth	A	302	H	L	0	0	0	0	0	0	0	1
1oth	A	265	W	L	0	0	0	1	0	0	0	0
1oth	A	206	M	I	0	1	1	1	0	0	0	0
1oth	A	264	T	I	0	0	1	0	1	1	0	0
1oth	A	183	Y	D	0	1	1	0	0	0	0	0
1oth	A	305	P	H	0	1	0	0	0	0	0	0
1oth	A	303	C	R	0	1	0	0	0	0	0	0
1oth	A	188	G	R	0	1	0	1	0	0	1	0
1oth	A	268	M	T	0	1	0	1	1	0	0	0
1oth	A	263	D	N	0	1	0	0	0	0	0	1
1oth	A	197	G	E	0	0	0	0	0	0	0	0
1oth	A	345	Y	D	0	1	0	1	0	0	0	0
1oth	A	178	T	M	0	0	0	1	0	0	0	1
1oth	A	195	G	R	0	0	0	0	0	0	0	0
1oth	A	267	S	R	0	0	0	1	0	0	0	1
1oth	A	188	G	V	0	1	0	1	0	0	1	0
1oth	A	60	S	L	0	0	0	0	0	0	1	1
1oth	A	100	G	D	0	0	0	0	0	0	0	0
1oth	A	92	R	Q	0	1	0	1	0	0	0	1
1oth	A	162	G	R	0	0	0	0	0	0	0	0
1oth	A	174	A	P	0	1	0	0	0	0	0	0
1oth	A	183	Y	C	0	1	1	0	0	0	0	0
1oth	A	159	I	T	0	0	0	1	0	0	0	0
1oth	A	47	N	T	0	1	0	1	0	0	1	0
1oth	A	225	P	T	0	1	0	1	0	0	0	0
1oth	A	161	N	S	0	1	0	1	0	0	0	0
1oth	A	340	S	P	0	0	1	0	0	0	0	0
1oth	A	191	L	F	0	1	1	1	0	0	0	0
1oth	A	336	A	S	0	1	0	1	0	0	0	0
1oth	A	196	D	Y	0	0	0	0	1	1	1	0
1oth	A	55	Y	D	0	0	1	1	0	0	0	0
1oth	A	139	L	S	0	0	0	1	0	0	0	0
1oth	A	341	L	P	0	0	0	0	0	0	0	0
1oth	A	320	R	L	0	1	1	0	1	1	0	1
1oth	A	90	S	R	0	1	0	0	0	0	0	0
1oth	A	302	H	Y	0	1	0	0	1	1	0	0
1oth	A	176	Y	C	0	1	1	1	0	0	0	0
1oth	A	263	D	G	0	0	0	0	0	0	0	1
1oth	A	94	R	T	0	1	0	1	0	0	0	0
1oth	A	45	L	P	0	0	0	0	0	0	0	0
1oth	A	225	P	L	0	1	0	1	0	0	1	1
1oth	A	141	R	Q	0	1	0	0	0	0	0	0
1oth	A	343	T	K	0	1	1	1	0	0	0	0
1oth	A	247	T	K	0	1	1	1	0	0	0	0
1oth	A	196	D	V	0	0	0	0	1	1	1	1
1oth	A	168	H	R	0	1	0	1	0	0	0	0
1oth	A	160	I	S	0	0	0	1	0	0	0	0
1oth	A	168	H	Q	0	1	0	0	0	0	0	0
1oth	A	255	H	P	0	1	1	1	1	1	1	1
1oth	A	244	L	Q	0	1	0	1	0	0	0	0
1oth	A	206	M	R	0	0	1	0	0	0	0	0
1oth	A	172	I	F	0	0	1	1	0	0	0	0
1oth	A	209	A	V	0	0	1	1	0	0	1	0
1oth	A	354	F	C	0	0	0	1	0	0	0	0
1oth	A	304	L	F	0	1	0	1	0	0	0	0
1oth	A	172	I	M	0	0	1	1	0	0	0	0
1oth	A	330	R	G	0	0	0	0	0	0	0	0
1oth	A	301	L	F	0	1	0	1	0	0	0	0
1oth	A	207	S	R	0	1	1	0	1	1	0	0
1oth	A	242	T	I	0	1	1	1	1	1	1	1
1oth	A	117	H	R	0	1	1	1	0	0	0	0
1oth	A	264	T	A	0	0	0	0	0	0	0	0
1oth	A	93	T	A	0	0	0	1	0	0	0	1
1oth	A	125	T	M	0	1	1	1	1	1	0	1
1oth	A	40	R	H	0	1	0	1	0	0	0	0
1oth	A	202	H	Y	0	1	1	0	1	1	0	0
1oth	A	56	M	T	0	0	0	1	0	0	0	0
1oth	A	148	L	F	0	1	1	1	0	0	0	0
1oth	A	216	Q	E	0	1	1	0	0	0	0	0
1oth	A	63	L	P	0	0	0	0	0	0	0	0
1oth	A	262	T	K	0	0	0	0	0	0	0	0
1oth	A	326	E	K	0	1	0	0	0	0	0	0
1oth	A	182	H	L	0	1	1	1	1	1	1	1
1oth	A	79	G	E	0	1	0	1	0	0	1	0
1oth	A	213	M	K	0	0	0	0	0	0	0	0
1oth	A	175	D	V	0	0	0	0	1	1	0	1
1oth	A	337	V	L	0	0	0	1	0	0	0	1
1oth	A	44	T	I	0	0	1	0	1	1	0	1
1oth	A	201	L	P	0	0	0	0	0	0	0	0
1oth	A	129	R	H	0	1	1	1	0	0	0	1
1oth	A	181	E	G	0	1	0	1	0	0	0	0
1oth	A	180	Q	H	0	1	1	1	0	0	0	0
1oth	A	192	S	R	0	1	0	0	0	0	0	0
1oth	A	83	G	R	0	0	0	0	0	0	0	0
1oth	A	39	G	C	0	1	0	1	0	0	0	0
1oth	A	225	P	R	0	1	0	0	0	0	0	0
1oth	A	141	R	P	0	0	0	0	0	0	0	0
1oth	A	117	H	L	0	1	1	1	1	1	1	0
1oth	A	47	N	I	0	1	0	1	1	0	1	1
1oth	A	46	K	R	1	1	1	1	0	0	0	1
1oth	A	101	F	L	1	1	1	1	0	0	0	0
1oth	A	333	T	A	1	1	1	0	0	0	0	1
1oth	A	43	L	F	1	1	0	1	0	0	0	0
3i35	A	246	R	C	1	1	1	1	1	0	0	0
1g55	A	101	H	Y	1	1	1	1	1	1	1	1
2p3w	A	438	R	W	1	1	0	1	0	0	0	1
2p3w	A	415	P	S	1	1	1	1	0	0	0	1
2p3w	A	363	T	M	1	1	1	1	1	0	0	0
2p3w	A	414	R	C	1	1	0	1	1	0	0	0
2p3w	A	392	A	V	1	1	1	1	0	0	0	0
2p3w	A	393	P	L	1	1	0	1	0	0	0	1
2w2j	A	100	S	P	0	0	1	0	0	0	0	0
2w2j	A	237	R	Q	0	1	1	1	0	0	0	0
1w0h	A	123	A	P	1	1	1	1	serverError	0	1	1
1lf7	A	49	R	Q	1	1	1	1	0	0	0	1
1lf7	A	104	H	N	1	1	1	1	0	0	0	0
1lf7	A	40	G	D	1	1	1	0	0	0	0	0
1lf7	A	39	A	T	1	1	1	1	1	0	0	0
1lf7	A	70	R	Q	1	1	1	1	0	0	0	1
3msx	B	522	A	T	1	1	1	1	1	0	0	0
2xhi	A	322	D	N	1	1	1	1	0	0	0	0
2xhi	A	46	R	Q	1	1	1	0	0	0	0	0
2xhi	A	288	A	V	1	1	1	1	0	0	1	0
2xhi	A	320	S	T	1	1	1	1	0	0	0	0
2xhi	A	85	A	S	1	1	1	1	1	0	0	0
2xhi	A	229	R	Q	1	1	1	1	0	0	0	0
2xhi	A	154	R	H	1	1	0	1	0	1	0	0
2xhi	A	226	Q	P	1	1	1	0	1	1	0	0
2xhi	A	230	E	Q	1	1	1	1	1	1	0	0
2xhi	A	177	T	S	1	1	1	1	0	0	0	0
2xhi	A	70	E	K	1	1	1	1	1	1	0	0
3ncl	A	230	G	R	0	1	0	1	0	0	0	0
3ncl	A	189	P	L	1	1	1	1	0	0	0	1
3ncl	A	140	A	V	1	1	1	1	0	0	0	1
3ncl	A	118	E	Q	1	1	1	1	0	0	0	1
3ncl	A	15	T	M	1	1	1	1	1	1	1	0
1d3g	A	153	G	R	0	0	0	0	0	0	0	0
1d3g	A	136	R	C	0	1	0	1	0	0	0	0
1d3g	A	245	R	W	0	1	1	1	1	1	0	1
1d3g	A	203	G	A	0	1	1	0	0	0	0	0
1d3g	A	347	R	W	0	0	1	1	0	0	0	1
1d3g	A	200	R	C	0	1	1	1	1	0	0	0
1d3g	A	203	G	D	0	0	1	0	0	0	0	0
1d3g	A	285	T	I	0	0	0	1	1	0	0	1
1d3g	A	393	D	G	0	1	0	1	1	0	0	0
1d3g	A	329	P	L	1	1	1	0	0	0	0	1
1d3g	A	355	L	V	1	0	0	1	0	0	0	0
1d3g	A	278	D	N	1	1	0	1	1	0	0	0
1d3g	A	36	R	C	1	1	1	1	1	1	0	0
1d3g	A	318	R	W	1	1	1	1	0	0	0	0
1d3g	A	342	A	V	1	0	0	1	0	0	0	0
1d3g	A	36	R	H	1	1	1	1	0	0	0	0
1kms	A	152	D	V	0	1	1	1	1	1	0	1
1kms	A	79	L	F	0	1	1	1	0	0	0	0
1aii	A	20	S	N	1	1	1	1	0	0	0	1
1aii	A	252	P	L	1	0	1	1	0	0	0	1
1aii	A	220	I	N	1	1	1	1	0	0	0	0
1aii	A	251	T	M	1	1	1	1	1	0	0	1
1aii	A	195	E	K	1	1	1	1	0	0	0	0
1aii	A	107	A	V	1	1	1	1	0	0	1	0
1aii	A	36	G	V	1	1	0	0	0	0	0	0
1aii	A	257	E	K	1	1	1	1	0	0	0	0
1aii	A	54	R	Q	1	1	0	0	0	0	0	0
1aii	A	189	N	D	1	1	1	1	0	1	1	1
1aii	A	23	V	M	1	1	1	1	0	0	0	1
1aii	A	148	E	K	1	1	0	1	1	1	0	0
1aii	A	54	R	W	1	0	0	0	0	0	0	1
1aii	A	214	F	I	1	0	1	1	0	0	0	0
1aii	A	147	S	F	1	1	0	1	0	0	1	1
1aii	A	292	F	S	1	0	0	0	0	0	0	0
1xbb	A	412	A	T	1	1	1	1	1	0	0	0
1xbb	A	620	A	T	1	1	1	1	0	0	0	0
3hsh	A	54	R	Q	1	1	1	1	0	0	0	0
3dkc	A	1092	V	I	0	1	0	1	0	0	0	0
3dkc	A	1230	Y	H	0	1	0	0	0	0	0	0
3dkc	A	1173	T	I	0	1	1	1	0	0	0	0
3dkc	A	1094	H	Y	0	1	1	1	1	1	0	1
3dkc	A	1188	V	L	0	0	0	1	0	0	0	1
3dkc	A	1106	H	D	0	1	1	1	0	0	0	0
3dkc	A	1250	M	T	0	0	0	1	0	0	0	0
3dkc	A	1244	K	R	0	1	0	1	0	0	0	1
3dkc	A	1250	M	I	0	0	0	1	0	0	0	0
3dkc	A	1220	V	I	0	1	0	1	0	0	0	0
3dkc	A	1228	D	H	0	0	0	0	0	0	0	1
3dkc	A	1094	H	L	0	1	1	1	0	0	1	1
3dkc	A	1228	D	N	0	1	0	0	0	0	0	0
3dkc	A	1230	Y	D	0	0	0	0	0	0	0	0
3dkc	A	1230	Y	C	0	0	0	1	0	0	0	0
3dkc	A	1131	M	T	0	0	0	0	0	0	0	0
3dkc	A	1094	H	R	0	1	0	1	0	0	0	1
3dkc	A	1195	L	V	0	1	0	0	0	0	0	0
3dkc	A	1119	G	A	1	1	1	1	0	0	0	1
3dkc	A	1174	H	R	1	1	1	1	1	0	0	1
2b58	A	12	A	T	1	1	1	1	1	0	0	0
2b58	A	12	A	D	1	1	1	1	0	0	0	0
1i1j	B	77	G	C	1	0	0	0	0	0	0	1
1i1j	B	42	R	W	1	1	1	1	0	0	0	1
1i1j	B	77	G	D	1	0	0	0	1	1	0	0
1i1j	B	13	A	V	1	0	1	1	0	0	0	0
3mxo	B	151	T	M	1	1	1	1	1	1	0	1
3mxo	B	191	K	R	1	1	1	1	0	0	0	1
3mxo	B	118	R	H	1	1	1	1	0	0	0	1
3mxo	B	115	E	G	1	1	0	1	0	0	0	0
3mxo	B	158	D	A	1	1	1	1	1	0	0	1
2pn8	B	105	D	N	1	1	1	1	0	0	0	0
3fia	A	23	A	V	1	1	1	1	0	0	0	0
3dk9	A	188	G	S	1	1	1	0	0	0	0	0
3dk9	A	188	G	R	1	1	0	0	0	0	0	1
3dk9	A	109	R	C	1	1	1	1	1	0	0	0
3dk9	A	253	E	D	1	1	1	1	0	0	0	0
3dk9	A	270	P	H	1	1	1	1	1	0	0	1
3dk9	A	217	I	V	1	1	1	1	0	0	0	0
1oki	B	95	V	F	0	0	1	0	0	0	0	0
3fcx	B	190	G	E	1	1	1	1	0	0	1	1
3f5o	G	4	M	V	1	1	1	1	serverError	0	0	1
3f5o	G	100	I	T	1	0	1	1	0	0	0	0
3f5o	G	81	G	R	1	1	0	0	0	0	0	0
3f5o	G	53	G	V	1	1	0	0	0	0	1	0
3f5o	G	99	D	Y	1	1	1	1	0	0	1	1
3f5o	G	50	N	S	1	1	0	1	1	0	1	1
3f5o	G	19	R	C	1	1	1	1	1	1	0	1
3f5o	G	64	V	I	1	1	1	1	0	0	0	0
2x4d	A	70	R	K	1	1	1	1	1	0	0	0
2x4d	A	47	R	Q	1	1	1	1	0	0	0	0
2x4d	A	3	P	L	1	1	1	1	0	0	0	0
2x4d	A	47	R	W	1	1	1	1	0	0	0	1
2x4d	A	115	T	S	1	1	1	1	0	0	0	0
2x4d	A	105	G	R	1	1	1	1	0	0	0	1
2x4d	A	31	T	K	1	1	1	1	0	0	0	0
2x4d	A	45	R	H	1	1	1	1	0	0	0	0
2x4d	A	67	Q	R	1	1	1	1	0	0	0	1
2x4d	A	61	R	Q	1	1	1	1	0	0	0	0
2x4d	A	62	A	E	1	1	1	1	0	0	0	1
2x4d	A	114	D	N	1	1	1	1	1	1	0	0
1s1d	B	42	D	E	0	1	1	0	0	0	0	0
1s1d	B	156	V	M	0	0	0	1	0	0	0	0
1s1d	B	95	M	T	0	0	1	1	0	0	0	0
1s1d	B	229	P	L	0	0	0	1	0	0	0	1
1s1d	B	290	A	D	0	0	0	0	0	0	0	0
1s1d	B	230	R	C	0	0	0	0	0	0	0	0
1s1d	B	230	R	H	0	1	0	0	0	0	0	0
1s1d	B	154	L	P	0	0	0	0	0	0	0	0
1s1d	B	304	I	N	0	0	0	0	0	0	0	0
1s1d	B	233	S	R	0	1	0	0	0	0	0	0
1s1d	B	55	W	C	0	0	0	1	0	0	0	0
1s1d	B	321	G	E	1	1	0	1	0	0	0	0
1s1d	B	253	A	T	1	0	0	1	0	0	0	0
1fj2	B	148	P	S	1	1	1	1	0	0	0	0
2i5c	C	335	R	H	1	1	0	1	0	0	0	0
2i5c	C	343	Q	H	1	1	0	1	0	0	0	0
3nxb	B	521	T	S	1	1	1	1	0	0	0	0
2b4y	A	285	F	L	1	1	1	1	0	0	1	0
2b4y	A	263	Q	P	1	1	1	1	0	1	0	0
2b4y	A	127	R	Q	1	1	1	1	0	0	0	0
2b4y	A	117	G	R	1	0	0	0	0	0	0	0
2b4y	A	178	S	R	1	1	1	1	0	0	1	1
2b4y	A	282	T	M	1	0	1	0	1	1	0	0
2b4y	A	147	R	C	1	1	1	1	0	0	0	0
2b4y	A	172	V	M	1	1	1	0	0	0	0	0
2b4y	A	114	P	T	1	1	0	1	0	0	0	0
2b4y	A	184	L	S	1	0	0	1	0	0	0	0
2b4y	A	136	V	M	1	1	1	0	0	0	0	0
2b4y	A	173	A	T	1	1	1	1	0	0	0	1
2b4y	A	269	V	M	1	1	1	1	0	0	0	0
1k8u	A	90	G	D	1	1	1	1	0	0	1	1
1k8u	A	69	N	S	1	1	0	1	0	0	0	1
1k8u	A	83	I	T	1	1	1	1	0	0	0	0
1k8u	A	27	H	R	1	1	1	1	1	1	0	0
3gef	A	530	L	P	0	0	0	0	0	0	0	0
3gef	A	541	R	H	0	1	0	1	0	0	0	1
3gef	A	446	D	V	0	1	1	1	1	1	1	1
3gef	A	456	N	I	0	0	1	0	1	1	0	1
3gef	A	527	R	H	0	1	1	1	0	0	0	1
3gef	A	527	R	C	0	1	1	1	0	0	0	0
3gef	A	453	R	W	0	0	1	1	0	0	0	1
3gef	A	528	T	R	0	0	0	0	0	0	0	0
3gef	A	465	G	D	0	1	1	1	0	0	0	0
3gef	A	529	A	V	0	0	1	1	0	0	0	1
3gef	A	469	I	T	0	0	0	1	0	0	0	0
3gef	A	520	W	S	0	0	0	1	0	0	0	0
3gef	A	542	K	N	0	1	1	1	0	0	0	0
3gef	A	541	R	S	0	0	0	1	0	0	0	0
3gef	A	471	R	C	0	0	1	0	0	0	0	0
3gef	A	486	K	N	0	1	1	1	1	0	1	1
3gef	A	456	N	K	0	1	0	0	0	0	0	0
3gef	A	481	Y	H	0	1	1	0	0	0	0	0
3gef	A	455	R	P	0	0	1	0	0	0	0	0
3gef	A	467	W	R	0	0	0	0	0	0	0	0
3gef	A	454	L	P	0	0	0	0	0	0	0	0
3gef	A	528	T	K	0	0	0	0	0	0	0	0
3gef	A	439	R	C	0	1	1	1	0	0	0	0
3gef	A	541	R	P	0	0	0	0	1	0	0	0
3gef	A	456	N	D	0	1	0	0	0	0	0	0
3gef	A	453	R	P	0	0	0	0	0	0	0	0
3gef	A	471	R	H	0	1	1	1	0	0	0	0
3gef	A	527	R	P	0	1	1	0	0	0	0	0
3gef	A	449	G	D	0	0	0	0	0	0	0	0
3gef	A	461	D	Y	0	1	1	1	0	0	1	1
3gef	A	523	G	R	0	1	0	1	0	0	0	1
2esl	A	190	N	S	1	1	1	1	1	0	0	1
2esl	A	160	H	L	1	0	0	1	0	0	1	1
2esl	A	86	K	R	1	1	1	1	0	0	0	1
3b6u	B	144	Y	H	1	1	0	0	0	0	0	0
3b6u	B	227	E	K	1	1	1	1	1	1	0	0
3b6u	B	324	V	I	1	1	1	1	0	0	0	1
3b6u	B	19	M	I	1	1	1	1	0	0	0	0
3ans	B	287	R	Q	1	1	1	1	0	0	0	0
3ans	B	470	E	G	1	1	1	1	0	0	0	0
3ans	B	369	M	V	1	1	1	1	0	0	1	1
3ans	B	377	A	T	1	1	1	1	1	0	0	0
3ans	B	400	N	S	1	1	0	1	1	0	0	0
3ans	B	400	N	K	1	1	0	1	1	1	0	0
3ans	B	361	P	S	1	0	0	0	0	0	0	0
3ans	B	363	I	V	1	1	1	0	0	0	0	0
3ans	B	467	R	Q	1	1	1	0	0	0	0	0
3ans	B	433	P	L	1	1	0	1	0	0	0	0
3ans	B	413	D	N	1	1	1	1	1	1	0	0
3ans	B	322	D	N	1	1	1	1	1	0	0	0
3ans	B	385	L	P	1	1	1	1	0	0	0	0
3pj3	A	582	A	V	0	0	1	1	0	0	0	0
3pj3	A	418	Y	H	0	1	1	1	0	0	0	0
3pj3	A	622	A	P	0	1	0	0	1	0	0	0
3pj3	A	592	S	P	0	0	1	1	1	1	0	0
3pj3	A	429	I	N	0	0	0	0	0	0	0	0
3pj3	A	477	M	R	0	0	0	1	0	0	0	0
3pj3	A	502	C	F	0	0	0	0	0	0	0	0
3pj3	A	607	A	D	0	1	0	1	0	0	0	0
3pj3	A	502	C	W	0	0	0	0	0	0	0	0
3pj3	A	587	M	L	0	1	0	1	0	0	0	0
3pj3	A	414	G	R	0	1	1	0	0	0	0	1
3pj3	A	581	W	R	0	0	0	0	0	0	0	0
3pj3	A	476	Y	D	0	1	0	1	0	0	0	0
3pj3	A	525	R	P	0	1	0	1	1	1	0	0
3pj3	A	523	A	E	0	0	0	0	0	0	0	0
3pj3	A	508	A	D	0	0	0	0	0	0	0	0
3pj3	A	644	F	L	0	1	0	1	0	0	0	0
3pj3	A	563	W	L	0	0	0	1	0	0	0	0
3pj3	A	526	N	K	0	1	0	0	0	0	0	0
3pj3	A	641	R	C	0	0	0	0	0	0	0	0
3pj3	A	521	D	N	0	1	0	1	0	0	0	0
3pj3	A	430	K	E	0	1	1	1	0	0	0	1
3pj3	A	506	C	Y	0	1	1	1	0	0	0	0
3pj3	A	512	L	Q	0	0	0	0	0	0	0	0
3pj3	A	462	G	D	0	0	0	0	0	0	0	0
3pj3	A	562	R	W	0	0	0	1	0	0	0	1
3pj3	A	520	R	Q	0	1	0	1	0	0	0	0
3pj3	A	578	S	Y	0	1	1	0	0	0	0	0
3pj3	A	521	D	G	0	1	0	1	0	0	0	0
3pj3	A	613	G	D	0	1	0	1	0	0	0	0
3pj3	A	509	M	I	0	0	0	1	0	0	0	0
3pj3	A	506	C	R	0	1	0	0	0	0	0	0
3pj3	A	445	E	D	0	1	1	0	0	0	0	0
3pj3	A	630	M	T	0	0	0	1	0	0	0	0
3pj3	A	633	C	Y	0	0	0	0	0	0	0	0
3pj3	A	525	R	G	0	1	0	1	0	0	0	0
3pj3	A	594	G	E	0	0	0	0	0	0	0	0
3pj3	A	626	V	G	0	0	0	1	0	0	0	0
3pj3	A	647	L	P	0	0	0	0	0	0	0	0
3pj3	A	641	R	H	0	1	0	1	0	0	0	0
3pj3	A	594	G	R	0	0	0	0	0	0	0	0
3pj3	A	652	L	P	0	1	1	1	0	0	0	0
3pj3	A	598	Y	C	0	0	0	0	1	0	0	0
3pj3	A	644	F	S	0	0	0	1	0	0	0	0
3pj3	A	589	E	K	0	1	0	0	0	0	0	0
3pj3	A	518	L	R	0	1	0	1	1	0	0	0
3pj3	A	589	E	D	0	1	0	1	0	0	0	0
3pj3	A	408	L	P	0	1	1	0	0	0	0	0
3pj3	A	535	V	F	0	0	0	1	0	0	0	0
3pj3	A	567	E	K	0	1	0	1	0	0	0	0
3pj3	A	583	F	S	0	0	0	1	0	0	0	0
3pj3	A	430	K	R	0	1	1	1	0	0	0	1
3pj3	A	619	P	T	0	0	0	1	0	0	0	0
3pj3	A	589	E	G	0	0	0	1	0	0	0	0
3pj3	A	562	R	P	0	0	0	1	0	0	0	0
3pj3	A	509	M	V	0	0	0	1	0	0	0	0
3pj3	A	619	P	S	0	0	0	0	0	0	0	0
3pj3	A	630	M	K	0	0	0	0	0	0	0	0
3pj3	A	619	P	A	0	0	0	0	0	0	0	0
3pj3	A	512	L	P	0	0	0	0	0	0	0	0
3pj3	A	462	G	V	0	0	1	0	1	1	0	0
3pj3	A	521	D	H	0	1	0	1	0	0	0	0
3pj3	A	525	R	Q	0	1	0	1	0	0	0	0
3pj3	A	630	M	I	1	0	0	1	0	0	0	0
3ega	A	206	G	R	1	1	0	1	0	0	0	0
3ega	A	209	R	H	1	1	0	1	0	0	0	1
3ega	A	184	G	E	1	0	0	0	0	0	0	0
3ega	A	21	E	D	1	1	1	1	0	0	0	0
2ims	A	28	A	V	1	0	1	1	0	0	0	0
2ims	A	69	S	R	1	1	1	1	1	0	0	0
2ims	A	42	R	H	1	1	1	0	0	0	0	0
3lmp	A	360	F	L	0	1	0	1	0	0	0	0
3lmp	A	397	R	C	0	0	1	0	0	0	0	0
3lmp	A	307	V	L	1	1	1	1	0	0	0	1
3lmp	A	248	V	I	1	1	1	1	0	1	0	0
3lmp	A	427	E	A	1	1	1	1	0	0	0	1
3lmp	A	459	T	M	1	1	0	1	1	1	0	1
3lmp	A	343	E	K	1	1	1	1	1	1	0	0
2j8b	A	64	C	Y	0	1	0	0	0	0	0	0
2wya	A	212	G	R	0	0	0	0	0	0	0	0
2wya	A	167	Y	C	0	1	0	1	0	0	0	0
2wya	A	500	R	H	0	1	0	1	0	0	0	0
2wya	A	174	F	L	0	1	1	0	0	0	1	0
2wya	A	54	V	M	0	1	0	1	0	0	0	0
1f3u	G	66	H	R	1	1	1	1	1	0	0	1
3plz	A	328	Q	E	1	1	1	1	1	1	1	1
3plz	A	533	I	T	1	0	0	1	0	0	0	0
3plz	A	490	P	L	1	1	1	1	0	0	0	1
1ext	A	52	C	R	0	1	0	0	0	0	0	1
1ext	A	37	T	I	0	0	1	0	1	1	0	1
1ext	A	112	F	I	0	0	1	0	0	0	0	0
1ext	A	22	H	R	0	1	1	1	0	0	0	0
1ext	A	22	H	Q	0	1	1	1	0	0	0	0
1ext	A	52	C	W	0	1	0	0	0	0	0	1
1ext	A	52	C	F	0	1	0	0	0	0	0	0
1ext	A	92	R	W	0	1	1	1	0	0	0	0
1ext	A	50	T	M	0	1	1	0	1	1	0	0
1ext	A	30	C	F	0	0	1	0	0	0	0	0
1ext	A	33	C	Y	0	1	0	0	0	0	0	0
1ext	A	38	Y	C	0	0	0	1	0	0	0	0
1ext	A	43	C	Y	0	0	0	0	0	0	0	0
1ext	A	88	C	R	0	1	0	0	1	1	0	0
1ext	A	73	C	W	0	1	0	0	0	0	0	0
1ext	A	67	L	P	0	1	1	1	0	0	0	1
1ext	A	70	C	R	0	1	0	0	0	0	0	0
1ext	A	70	C	Y	0	1	0	0	0	0	0	0
1ext	A	55	C	R	0	0	1	0	1	0	0	1
1ext	A	33	C	G	0	1	0	0	0	0	0	0
1ext	A	60	F	S	0	0	1	1	0	0	0	0
1ext	A	55	C	S	0	0	1	0	1	0	0	0
1ext	A	92	R	P	0	1	1	0	1	0	0	0
1ext	A	70	C	S	0	1	0	0	0	0	0	0
1ext	A	95	V	M	0	1	1	1	0	0	0	0
1ext	A	105	H	P	0	1	1	0	0	0	1	0
1ext	A	170	I	N	0	1	1	1	0	0	0	0
1ext	A	66	H	Y	0	1	1	1	1	1	0	0
1ext	A	88	C	Y	0	1	0	0	0	0	0	0
1ext	A	60	F	L	0	1	1	1	0	0	0	0
1ext	A	29	C	F	0	1	0	0	0	0	0	0
1ext	A	20	Y	D	0	0	1	0	0	0	0	0
1ext	A	30	C	R	0	0	0	0	0	0	0	0
1ext	A	98	C	Y	0	1	0	0	0	0	0	0
1ext	A	30	C	S	0	0	1	0	0	0	0	0
1ext	A	61	T	N	0	1	1	1	0	0	0	0
1ext	A	46	P	L	0	1	1	1	0	0	0	0
1ext	A	86	S	G	0	1	1	1	0	0	0	1
1ext	A	92	R	Q	0	1	1	1	0	0	0	0
2q8k	A	57	M	T	1	1	1	1	1	0	0	0
2q8k	A	340	P	S	1	1	1	1	0	0	0	1
2q8k	A	106	V	I	1	1	1	1	0	0	0	0
2q8k	A	74	I	V	1	1	1	1	0	0	0	1
2vrw	B	454	V	E	1	1	1	1	0	0	0	0
2xij	A	197	A	E	0	0	0	0	0	0	0	0
2xij	A	231	Y	N	0	0	1	0	0	0	0	0
2xij	A	312	G	V	0	0	1	0	0	0	1	0
2xij	A	137	A	V	0	1	1	1	0	0	0	1
2xij	A	640	D	Y	0	1	0	1	0	0	0	0
2xij	A	174	F	S	0	0	0	0	0	0	0	0
2xij	A	617	L	R	0	0	0	0	0	0	0	0
2xij	A	368	V	D	0	1	1	1	1	0	0	0
2xij	A	316	Y	C	0	1	1	1	0	0	0	0
2xij	A	219	N	Y	0	0	1	1	0	0	0	0
2xij	A	685	L	R	0	0	0	0	0	0	0	0
2xij	A	203	G	R	0	0	1	0	0	0	0	0
2xij	A	148	S	L	0	0	1	1	1	1	0	1
2xij	A	347	L	R	0	0	0	0	0	0	0	0
2xij	A	228	R	Q	0	1	1	1	0	0	0	0
2xij	A	369	R	H	0	1	1	1	0	0	0	0
2xij	A	189	N	K	0	0	1	0	0	0	0	0
2xij	A	108	R	H	0	1	1	0	0	0	0	1
2xij	A	265	H	Y	0	1	1	0	1	1	1	1
2xij	A	93	R	H	0	1	1	1	0	0	0	1
2xij	A	95	P	R	0	0	1	0	0	0	0	0
2xij	A	638	F	I	0	0	0	1	0	0	0	0
2xij	A	383	Q	P	0	1	1	1	0	0	0	0
2xij	A	388	N	H	0	1	1	0	1	0	0	0
2xij	A	105	W	R	0	0	0	0	0	0	0	0
2xij	A	648	G	D	0	0	1	1	0	0	0	0
2xij	A	94	G	R	0	0	0	0	0	0	0	0
2xij	A	86	P	L	0	1	1	0	0	0	0	0
2xij	A	186	M	V	0	0	1	1	0	0	0	1
2xij	A	94	G	V	0	0	1	0	0	0	0	0
2xij	A	642	G	R	0	1	0	0	0	0	0	0
2xij	A	291	G	E	0	0	1	0	0	0	0	0
2xij	A	623	G	R	0	0	0	0	0	0	0	0
2xij	A	108	R	C	0	1	1	0	0	0	1	0
2xij	A	700	M	K	0	0	1	0	0	0	0	0
2xij	A	626	G	C	0	0	1	0	0	0	0	0
2xij	A	377	A	E	0	0	0	0	0	0	0	0
2xij	A	145	G	S	0	1	1	0	0	0	0	0
2xij	A	637	G	R	0	0	0	0	0	0	0	0
2xij	A	109	Q	R	0	1	1	1	0	0	0	0
2xij	A	386	H	N	0	1	1	1	0	0	0	0
2xij	A	624	Q	R	0	1	1	0	0	0	0	0
2xij	A	370	T	P	0	0	1	0	1	1	0	0
2xij	A	350	H	Y	0	1	0	0	1	1	1	1
2xij	A	383	Q	H	0	1	1	0	0	0	0	1
2xij	A	215	G	S	0	1	0	0	0	0	0	0
2xij	A	566	T	R	0	0	1	0	0	0	0	0
2xij	A	615	P	R	0	0	0	0	0	0	0	0
2xij	A	717	G	V	0	1	0	0	0	0	0	0
2xij	A	87	G	E	0	1	0	1	0	0	0	0
2xij	A	156	D	N	0	1	1	1	0	0	0	0
2xij	A	262	S	N	0	1	1	1	0	0	0	0
2xij	A	518	L	P	0	0	0	0	0	0	0	0
2xij	A	230	T	I	0	0	1	0	0	0	0	1
2xij	A	218	Q	H	0	1	1	0	1	0	0	1
2xij	A	535	A	P	0	1	1	1	1	0	0	0
2xij	A	637	G	E	0	0	0	0	0	0	0	0
2xij	A	158	G	V	0	0	0	1	0	0	0	0
2xij	A	694	R	W	0	1	1	1	0	0	0	1
2xij	A	615	P	T	0	0	0	1	0	0	0	0
2xij	A	369	R	C	0	0	1	1	0	0	0	0
2xij	A	328	L	P	0	0	0	0	0	0	0	0
2xij	A	426	G	R	0	1	0	1	0	0	0	0
2xij	A	621	K	N	0	0	1	0	0	0	0	0
2xij	A	306	S	F	0	0	1	1	0	0	0	1
2xij	A	627	H	R	0	1	1	0	1	0	1	0
2xij	A	324	A	T	0	1	1	1	0	0	0	0
2xij	A	616	R	C	0	0	1	0	0	0	0	1
2xij	A	305	L	S	0	0	1	1	0	0	0	0
2xij	A	630	G	E	0	1	0	0	0	0	1	1
2xij	A	678	H	R	0	1	0	1	0	0	0	0
2xij	A	560	C	Y	0	0	0	1	0	0	0	0
2xij	A	633	V	G	0	0	0	0	0	0	0	0
2xij	A	293	Q	P	0	1	1	0	1	0	0	0
2xij	A	573	F	S	0	1	1	1	0	0	0	0
2xij	A	191	A	E	0	0	1	0	0	0	0	0
2xij	A	427	G	D	0	1	0	0	1	1	0	0
2xij	A	703	G	R	0	1	0	0	0	0	0	0
2xij	A	669	V	E	0	0	0	0	0	0	0	0
2xij	A	587	Y	C	0	1	1	1	0	0	0	0
2xij	A	281	L	S	0	0	0	1	0	0	0	0
2xij	A	328	L	F	0	1	1	1	0	0	0	0
2xij	A	215	G	C	0	1	0	0	0	0	0	0
2xij	A	108	R	G	0	1	1	0	0	0	1	1
2xij	A	532	R	H	1	1	1	1	0	0	0	0
2xij	A	69	I	V	1	1	1	1	0	0	0	0
2xij	A	598	T	A	1	1	1	1	0	0	0	1
2he0	A	118	D	N	0	1	1	1	0	0	0	0
2o2k	A	1173	P	L	0	0	0	0	0	0	0	1
2o2k	A	1094	R	C	1	1	1	1	1	0	1	0
2o2k	A	1222	N	S	1	1	0	1	0	0	0	1
2o2k	A	1012	D	V	1	1	1	1	1	1	0	1
2o2k	A	1164	R	H	1	1	1	1	0	0	0	0
2o2k	A	1076	T	M	1	1	1	1	0	0	0	1
2o2k	A	1132	R	W	1	0	0	0	0	0	0	1
2o2k	A	1113	A	T	1	1	1	1	0	0	0	0
2o2k	A	1027	R	W	1	1	1	1	0	0	0	1
2o2k	A	1195	I	V	1	1	1	1	0	0	0	0
3l42	A	1085	A	V	1	1	0	1	0	0	0	0
3l42	A	1193	H	Q	1	1	0	1	1	0	0	1
3l42	A	1117	G	E	1	1	0	1	0	0	0	0
3k6g	C	324	K	E	1	1	1	1	0	0	1	1
1zkk	B	224	D	G	1	1	0	1	1	0	0	1
2nq3	A	129	T	A	1	1	1	1	0	0	0	0
2nq3	A	113	L	F	1	1	1	0	0	0	0	0
2nq3	A	58	N	S	1	1	1	1	1	0	1	0
3kij	C	98	P	Q	1	1	1	0	1	0	0	1
3kij	C	148	E	K	1	1	1	1	0	0	0	0
2oc3	A	193	M	V	1	1	1	1	0	0	0	1
2oc3	A	198	R	H	1	1	0	1	0	0	0	1
2oc3	A	208	L	F	1	1	0	0	0	0	0	0
2oc3	A	209	A	T	1	1	1	1	0	0	0	0
2oc3	A	176	L	F	1	1	1	1	0	0	0	0
2oc3	A	202	S	G	1	1	1	1	0	0	0	1
2oc3	A	28	G	R	1	1	1	1	0	0	0	1
2w0p	B	2327	S	F	1	1	1	1	0	0	1	1
2w0p	B	2242	R	Q	1	1	1	1	0	0	0	0
2w0p	B	2246	P	S	1	1	1	1	1	0	0	1
2erf	A	35	D	N	1	1	1	1	1	1	0	1
2erf	A	21	A	T	1	0	1	1	0	0	0	0
2erf	A	134	Q	R	1	1	1	1	1	1	0	1
2erf	A	101	V	M	1	0	1	1	0	0	0	0
2erf	A	28	R	C	1	0	1	1	0	0	0	0
2ch5	B	199	G	A	1	1	1	1	0	0	0	1
2ch5	B	110	G	S	1	1	1	0	0	0	0	0
2ch5	B	202	T	S	1	1	1	1	0	0	0	0
2ch5	B	160	A	T	1	1	1	1	0	0	0	0
2ch5	B	38	W	R	1	0	1	1	1	0	0	1
2ch5	B	60	A	V	1	1	1	1	0	0	0	0
2opw	A	222	R	W	1	1	1	1	1	0	0	1
2opw	A	50	R	C	1	1	1	1	1	0	0	0
2opw	A	223	D	Y	1	1	1	1	1	1	0	1
2opw	A	169	R	Q	1	1	1	1	0	0	0	0
2opw	A	35	R	W	1	1	1	1	0	0	0	1
2opw	A	257	R	C	1	0	0	0	0	0	0	0
2opw	A	113	V	I	1	1	1	1	0	0	0	1
2opw	A	228	V	L	1	1	1	1	1	1	0	0
2opw	A	171	L	P	1	0	0	0	0	0	0	0
2opw	A	257	R	H	1	1	0	1	0	0	0	0
2opw	A	3	C	S	1	1	1	1	1	0	0	0
2opw	A	70	F	L	1	1	1	1	1	0	0	1
2opw	A	44	D	G	1	1	1	1	1	0	0	1
2opw	A	151	G	S	1	1	1	1	0	0	0	0
2xdg	A	121	E	D	1	1	1	1	0	0	0	1
2xdg	A	57	A	T	1	1	1	1	0	0	0	1
2xdg	A	67	T	M	1	1	1	1	1	1	1	1
2xdg	A	51	T	A	1	1	1	1	0	0	0	1
2xdg	A	114	V	L	1	1	1	1	0	0	0	0
2xdg	A	91	A	V	1	1	1	1	0	0	0	1
2zjd	C	60	M	V	1	1	1	1	0	0	0	0
2zjd	C	25	E	Q	1	1	1	1	0	0	0	0
3cou	A	168	R	W	1	1	0	1	0	0	0	0
3cou	A	69	L	V	1	1	1	1	0	0	0	0
3cou	A	78	R	H	1	1	1	1	0	0	0	0
1shu	X	45	L	P	0	0	0	0	0	0	0	0
1shu	X	218	C	R	0	1	0	1	1	1	0	1
1shu	X	189	I	T	0	0	0	1	0	0	0	0
1shu	X	105	G	D	0	0	1	0	0	0	0	0
2r4v	A	101	H	Q	0	1	1	1	1	1	0	0
1zsx	A	162	V	I	1	1	1	1	0	0	0	0
1zsx	A	333	I	V	1	1	1	1	0	0	0	0
1zsx	A	74	E	K	1	1	1	0	0	0	0	0
1eyb	A	120	C	W	0	0	0	0	0	0	1	0
1eyb	A	291	D	E	0	1	0	1	0	0	1	1
1eyb	A	153	D	G	0	0	0	0	0	0	0	0
1eyb	A	300	V	G	0	0	0	0	0	0	0	0
1eyb	A	62	Y	C	0	0	0	0	0	0	0	0
1eyb	A	230	P	S	0	1	0	1	0	0	0	1
1eyb	A	270	G	R	0	0	0	0	0	0	0	0
1eyb	A	25	L	P	0	1	0	1	0	0	0	1
1eyb	A	42	E	A	0	1	0	1	1	0	0	0
1eyb	A	371	H	R	0	1	0	1	1	0	0	0
1eyb	A	225	R	H	0	1	0	1	0	0	0	0
1eyb	A	47	S	L	0	1	1	1	0	0	1	1
1eyb	A	97	W	G	0	0	0	0	0	0	0	0
1eyb	A	189	S	I	0	0	1	1	1	1	0	1
1eyb	A	60	W	G	0	0	0	1	0	0	0	0
1eyb	A	227	F	S	0	0	0	0	0	0	0	0
1eyb	A	161	G	R	0	1	0	0	0	0	0	0
1eyb	A	330	R	S	0	1	0	1	0	0	0	0
1eyb	A	168	E	K	0	1	0	1	0	1	0	0
1eyb	A	122	A	D	0	1	1	0	0	0	0	0
1eyb	A	216	I	T	0	1	0	1	0	0	0	0
1eyb	A	230	P	T	0	1	0	1	0	0	0	1
2fcb	A	94	V	G	1	0	0	1	0	0	0	0
2fcb	A	43	Q	P	1	1	1	0	1	0	0	0
2fcb	A	165	Y	F	1	1	1	1	0	0	0	0
2qqj	A	428	R	W	1	1	1	1	0	0	0	0
2qqj	A	594	W	R	1	1	1	1	1	0	0	0
2qqj	A	490	V	I	1	1	1	1	0	0	0	0
2qqj	A	445	I	L	1	1	1	1	0	0	0	0
2qqj	A	354	N	K	1	1	1	1	1	1	1	1
2qqj	A	302	G	R	1	1	1	0	0	0	0	0
2qqj	A	340	T	M	1	1	1	1	1	1	0	0
2qqj	A	419	A	T	1	1	1	1	0	0	0	0
2qqj	A	389	D	A	1	1	1	1	1	0	1	0
2qqj	A	472	S	L	1	1	1	1	0	0	1	1
2qqj	A	287	R	Q	1	1	1	1	0	0	0	0
2qqj	A	322	L	M	1	1	1	1	0	0	0	0
2qqj	A	334	R	C	1	1	1	1	1	0	0	0
1lo6	A	74	R	W	1	1	1	1	0	0	0	1
2etx	A	1904	R	Q	1	1	1	1	1	1	0	1
3l4h	A	1005	D	E	1	1	0	1	0	0	0	1
3l4h	A	963	F	L	1	1	1	1	1	0	0	0
3l4h	A	1028	T	M	1	1	1	1	0	0	0	0
3erb	A	111	C	Y	0	0	0	0	0	0	0	0
3erb	A	189	S	F	0	0	1	1	0	0	0	0
3erb	A	11	S	L	1	1	1	1	0	0	0	1
3erb	A	185	R	H	1	1	1	1	0	0	0	1
3erb	A	21	W	R	1	1	1	1	0	0	0	0
3erb	A	42	R	W	1	0	1	1	0	0	0	1
3erb	A	164	T	M	1	1	1	1	1	1	0	1
2ra3	B	99	L	P	0	0	1	0	0	0	0	0
2ra3	B	111	R	C	0	1	0	1	1	0	0	0
2ra3	B	136	C	F	0	0	0	0	0	0	0	0
2ra3	B	21	N	T	0	1	1	1	1	0	0	1
2ra3	B	74	E	K	0	1	1	1	1	1	0	0
2ra3	B	48	N	S	0	1	1	1	0	0	0	0
2ra3	B	21	N	I	0	1	1	1	1	1	1	1
2ra3	B	203	G	A	1	1	0	1	1	0	0	0
2ra3	B	197	G	A	1	1	0	0	0	0	0	1
2ra3	B	167	K	E	1	1	1	1	1	0	0	1
3cu0	A	277	R	Q	0	1	1	0	0	1	0	0
3a40	X	391	R	C	0	1	0	1	0	0	0	0
3a40	X	305	H	Q	0	1	1	1	1	0	0	0
3a40	X	274	R	L	0	0	1	0	1	0	0	0
3a40	X	314	I	S	0	1	0	1	0	0	0	0
3a40	X	362	T	I	1	0	1	0	0	0	0	1
3a40	X	230	L	V	1	1	1	1	0	0	0	0
3lxp	A	928	A	V	1	0	0	1	0	0	0	1
3lxp	A	1163	E	G	1	1	1	1	1	0	0	0
3lxp	A	1104	P	A	1	0	0	1	0	0	0	1
2wot	A	232	K	E	0	1	1	1	0	0	0	1
2wot	A	318	M	R	0	1	1	1	0	0	0	1
2wot	A	266	D	Y	0	1	0	1	1	1	1	1
2wot	A	351	D	G	0	0	0	1	0	0	0	1
2wot	A	487	R	P	0	1	0	1	0	0	0	0
2wot	A	375	T	I	0	1	0	1	0	0	0	1
2wot	A	487	R	W	0	1	0	1	0	0	0	0
2wot	A	487	R	Q	0	1	0	1	0	0	0	1
2wot	A	241	S	L	0	1	1	0	1	1	0	1
2wot	A	400	D	G	0	0	0	0	0	0	0	0
2wot	A	200	T	I	0	1	1	1	0	0	0	1
2wot	A	398	R	H	1	1	1	1	0	0	0	0
2wot	A	309	T	M	1	0	1	0	1	0	0	1
2wot	A	291	Y	H	1	1	1	1	0	0	0	0
2wot	A	310	A	V	1	0	0	1	0	0	1	0
2wot	A	291	Y	C	1	0	1	1	0	0	0	0
3miy	B	587	V	I	1	1	0	1	0	0	0	0
3miy	B	581	R	W	1	1	1	1	0	0	0	1
1f5n	A	166	E	D	1	1	1	1	0	0	0	0
1f5n	A	78	I	V	1	1	1	1	0	0	0	0
3poz	A	988	H	P	1	1	1	0	1	1	1	0
3poz	A	727	Y	C	1	0	0	0	0	0	0	1
3poz	A	831	R	C	1	1	1	1	1	0	0	0
3poz	A	955	A	T	1	1	1	1	0	0	0	0
3poz	A	962	R	H	1	1	1	1	0	0	0	0
3poz	A	769	V	M	1	1	1	1	0	0	0	0
3poz	A	768	S	I	1	1	0	1	1	1	0	1
3poz	A	858	L	R	1	0	0	0	0	0	0	0
3poz	A	962	R	G	1	1	0	1	0	0	0	0
3poz	A	861	L	Q	1	1	0	1	0	0	0	0
3poz	A	719	G	C	1	1	0	1	0	0	0	1
1j8u	A	345	A	T	0	0	0	1	0	0	0	0
1j8u	A	145	D	V	0	1	0	1	1	1	1	0
1j8u	A	171	G	A	0	1	0	0	0	0	0	0
1j8u	A	283	I	F	0	0	0	1	0	0	0	0
1j8u	A	357	C	G	0	0	0	0	0	0	0	0
1j8u	A	230	V	I	0	1	1	1	0	0	0	0
1j8u	A	124	T	I	0	1	1	1	1	1	0	1
1j8u	A	231	S	F	0	0	0	0	0	0	0	0
1j8u	A	171	G	R	0	1	0	0	0	0	0	0
1j8u	A	337	G	V	0	1	1	1	0	0	0	0
1j8u	A	314	P	H	0	1	1	1	0	0	0	1
1j8u	A	245	V	E	0	0	0	1	0	0	0	0
1j8u	A	344	G	V	0	0	0	0	0	0	0	0
1j8u	A	341	K	T	0	0	1	1	0	0	0	0
1j8u	A	177	V	L	0	1	1	1	0	0	0	0
1j8u	A	183	E	Q	0	1	1	0	0	0	0	0
1j8u	A	349	S	L	0	0	0	1	1	1	0	0
1j8u	A	205	E	A	0	1	1	1	0	0	0	0
1j8u	A	271	H	Y	0	1	0	1	1	1	0	0
1j8u	A	151	D	H	0	1	0	1	1	0	0	1
1j8u	A	175	P	A	0	1	0	1	0	0	0	0
1j8u	A	160	Q	P	0	1	1	1	1	1	0	0
1j8u	A	224	I	M	0	1	0	1	0	0	0	0
1j8u	A	377	Y	C	0	1	0	1	1	0	1	0
1j8u	A	259	A	T	0	1	0	1	0	0	0	0
1j8u	A	343	Y	C	0	1	0	0	0	0	0	0
1j8u	A	194	L	P	0	0	0	0	0	0	0	0
1j8u	A	158	R	W	0	0	1	0	0	0	0	0
1j8u	A	255	L	V	0	1	0	1	0	0	0	0
1j8u	A	300	A	V	0	0	0	1	0	0	0	0
1j8u	A	201	H	Y	0	1	1	1	1	1	0	1
1j8u	A	276	M	I	0	1	1	1	0	0	1	1
1j8u	A	388	V	L	0	1	0	1	0	0	0	0
1j8u	A	161	F	S	0	0	0	1	0	0	0	0
1j8u	A	231	S	P	0	0	0	0	0	0	0	0
1j8u	A	238	T	P	0	1	0	0	0	0	0	0
1j8u	A	395	A	P	0	0	0	0	0	0	0	0
1j8u	A	347	L	F	0	1	0	1	0	0	0	0
1j8u	A	418	T	P	0	1	0	0	0	0	0	0
1j8u	A	334	C	S	0	0	0	1	0	0	0	0
1j8u	A	362	P	T	0	1	1	1	0	0	0	0
1j8u	A	344	G	R	0	0	0	0	0	0	0	0
1j8u	A	207	N	S	0	1	1	1	0	0	0	1
1j8u	A	372	T	S	0	1	1	1	0	0	0	0
1j8u	A	248	L	P	0	1	0	0	1	0	0	1
1j8u	A	233	F	L	0	1	1	1	0	0	0	0
1j8u	A	283	I	N	0	0	0	0	0	0	0	0
1j8u	A	242	L	F	0	1	1	0	0	0	0	0
1j8u	A	276	M	V	0	1	1	1	0	0	1	1
1j8u	A	201	H	R	0	1	0	1	0	0	0	1
1j8u	A	330	E	D	0	1	0	1	0	0	0	0
1j8u	A	211	P	T	0	1	1	1	0	0	0	1
1j8u	A	386	Y	C	0	1	0	1	0	0	0	0
1j8u	A	246	A	D	0	0	0	1	0	0	0	0
1j8u	A	225	P	R	0	0	0	0	0	0	0	0
1j8u	A	174	I	T	0	0	1	0	0	0	0	0
1j8u	A	164	I	T	0	1	1	1	0	0	0	0
1j8u	A	304	Q	R	0	1	0	1	0	0	0	0
1j8u	A	143	D	G	0	1	1	1	0	0	0	1
1j8u	A	310	S	F	0	0	0	0	0	0	0	1
1j8u	A	252	R	Q	0	1	0	1	0	0	0	0
1j8u	A	394	D	A	0	1	1	1	1	0	0	1
1j8u	A	395	A	G	0	1	0	1	0	0	0	0
1j8u	A	157	R	N	0	1	0	1	0	0	0	0
1j8u	A	212	L	P	0	1	1	1	0	0	0	0
1j8u	A	303	S	P	0	1	0	0	1	1	0	0
1j8u	A	263	F	L	0	1	0	1	0	0	0	0
1j8u	A	415	D	N	0	1	0	1	0	0	0	0
1j8u	A	247	G	V	0	0	0	0	0	0	0	1
1j8u	A	239	G	S	0	1	0	0	0	0	0	0
1j8u	A	297	R	C	0	1	1	1	1	0	0	0
1j8u	A	270	R	S	0	0	1	0	0	0	0	0
1j8u	A	257	G	C	0	0	1	0	1	1	0	0
1j8u	A	318	I	T	0	0	0	1	0	0	0	0
1j8u	A	387	Y	H	0	1	0	0	0	0	0	0
1j8u	A	173	P	T	0	1	1	1	0	0	0	0
1j8u	A	331	F	L	0	1	0	1	1	0	0	0
1j8u	A	333	L	F	0	1	0	1	0	0	0	0
1j8u	A	207	N	D	0	1	1	1	0	0	0	0
1j8u	A	217	C	G	0	1	0	1	0	0	0	0
1j8u	A	282	D	N	0	1	1	0	0	0	0	0
1j8u	A	278	T	N	0	1	0	1	0	0	0	0
1j8u	A	225	P	T	0	0	0	1	0	0	0	0
1j8u	A	322	A	T	0	1	0	1	0	0	0	0
1j8u	A	245	V	L	0	1	1	1	0	0	0	0
1j8u	A	222	D	V	0	1	0	1	1	1	1	0
1j8u	A	338	D	Y	0	1	0	1	1	1	1	0
1j8u	A	146	H	Y	0	1	0	0	1	1	0	0
1j8u	A	240	F	S	0	0	0	1	0	0	0	0
1j8u	A	278	T	A	0	1	0	1	0	0	0	0
1j8u	A	148	G	S	0	1	0	0	0	0	0	0
1j8u	A	218	G	V	0	1	0	1	0	0	0	0
1j8u	A	413	R	S	0	1	1	1	0	0	0	0
1j8u	A	264	H	L	0	0	1	0	0	0	0	1
1j8u	A	350	S	T	0	1	0	1	0	0	0	1
1j8u	A	366	P	H	0	1	1	1	0	0	0	1
1j8u	A	265	C	G	0	0	0	0	0	0	0	0
1j8u	A	342	A	T	0	1	0	1	0	0	0	0
1j8u	A	176	R	P	0	1	1	1	1	1	0	1
1j8u	A	269	I	L	0	1	0	1	0	0	0	0
1j8u	A	206	Y	D	0	1	1	0	0	0	0	0
1j8u	A	129	D	Y	0	1	0	1	0	0	0	1
1j8u	A	174	I	V	0	1	1	0	0	0	0	0
1j8u	A	170	H	D	0	1	1	1	0	0	0	0
1j8u	A	155	R	P	0	1	0	1	0	0	0	0
1j8u	A	322	A	G	0	1	0	1	0	0	0	0
1j8u	A	190	V	A	0	0	0	1	0	0	0	0
1j8u	A	410	F	S	0	1	0	1	0	0	0	0
1j8u	A	277	Y	C	0	1	0	1	1	0	0	0
1j8u	A	241	R	H	0	1	1	1	0	0	0	0
1j8u	A	413	R	P	0	1	0	0	1	1	0	0
1j8u	A	297	R	H	0	1	1	1	0	0	0	0
1j8u	A	290	H	Y	0	1	0	0	1	1	0	0
1j8u	A	226	Q	H	0	1	0	1	0	0	0	1
1j8u	A	167	N	I	0	1	1	1	1	1	1	1
1j8u	A	280	E	K	0	1	0	1	0	0	0	0
1j8u	A	414	Y	C	0	0	0	1	0	0	0	0
1j8u	A	407	P	S	0	1	1	1	0	0	0	0
1j8u	A	259	A	V	0	0	0	1	1	1	0	0
1j8u	A	244	P	L	0	0	0	1	0	0	0	1
1j8u	A	177	V	M	0	1	1	1	0	0	0	0
1j8u	A	311	L	P	0	0	0	0	0	0	0	0
1j8u	A	204	Y	C	0	1	1	1	1	1	0	0
1j8u	A	380	T	M	0	1	0	1	0	0	1	0
1j8u	A	407	P	L	0	1	1	1	0	0	0	0
1j8u	A	322	A	V	0	1	0	1	1	1	0	0
1j8u	A	249	L	F	0	1	0	1	0	0	0	0
1j8u	A	281	P	L	0	1	0	0	0	0	0	1
1j8u	A	349	S	P	0	0	0	1	0	0	0	0
1j8u	A	158	R	Q	0	1	1	0	0	0	0	0
1j8u	A	403	A	V	0	1	1	1	0	0	0	0
1j8u	A	314	P	S	0	1	1	1	0	0	0	0
1j8u	A	176	R	L	0	1	1	1	1	1	0	1
1j8u	A	221	E	G	0	1	1	1	0	0	0	0
1j8u	A	310	S	Y	0	1	0	0	0	0	0	0
1j8u	A	170	H	Q	0	1	1	1	1	0	0	0
1j8u	A	121	F	L	0	1	1	1	1	0	0	0
1j8u	A	261	R	Q	0	1	0	1	0	0	0	0
1j8u	A	241	R	L	0	0	1	1	0	0	0	1
1j8u	A	261	R	P	0	0	0	0	0	0	0	0
1j8u	A	241	R	C	0	0	1	1	0	0	0	1
1j8u	A	255	L	S	0	0	0	1	0	0	0	0
1j8u	A	213	L	P	0	0	0	0	0	0	0	0
1j8u	A	245	V	A	0	0	1	1	0	0	0	0
1j8u	A	299	F	C	0	0	0	1	1	0	0	0
1j8u	A	273	S	F	0	1	0	1	0	0	1	1
1j8u	A	341	K	R	0	1	1	1	1	0	0	1
1j8u	A	345	A	S	0	1	0	1	0	0	0	0
1j8u	A	306	I	V	0	1	1	1	0	0	0	0
1j8u	A	270	R	K	0	1	0	1	0	0	0	0
1j8u	A	196	S	Y	0	1	1	1	0	0	1	1
1j8u	A	252	R	G	0	1	0	1	0	0	0	0
1j8u	A	390	E	G	0	1	0	1	1	0	0	0
1j8u	A	154	Y	N	0	0	0	0	0	0	0	0
1j8u	A	170	H	R	0	1	1	1	0	0	0	0
1j8u	A	394	D	H	0	1	0	1	0	0	0	1
1j8u	A	348	L	V	0	0	0	1	0	0	0	0
1j8u	A	388	V	M	0	1	0	0	0	0	0	0
1j8u	A	421	I	S	0	0	0	1	0	0	0	0
1j8u	A	243	R	Q	0	1	1	0	0	0	0	0
1j8u	A	309	A	D	0	0	0	0	0	0	0	0
1j8u	A	167	N	S	0	1	1	1	1	0	0	1
1j8u	A	309	A	V	0	0	0	1	0	0	0	0
1j8u	A	408	R	Q	0	1	0	1	0	0	0	0
1j8u	A	169	R	H	0	1	1	1	0	0	0	0
1j8u	A	252	R	W	0	1	0	1	0	0	0	0
1j8u	A	275	P	L	0	1	1	1	0	0	0	1
1j8u	A	300	A	S	0	1	0	1	0	0	0	0
1j8u	A	325	Y	C	0	0	0	1	0	0	0	0
1j8u	A	277	Y	D	0	1	0	1	1	1	0	0
1j8u	A	417	Y	H	0	1	1	1	1	1	0	1
1j8u	A	157	R	S	0	1	0	1	0	0	0	0
1j8u	A	178	E	G	0	1	1	1	1	0	0	1
1j8u	A	408	R	W	0	1	0	1	0	0	0	0
1j8u	A	274	K	E	1	1	1	1	1	1	0	1
3bkb	A	651	E	D	1	1	1	1	0	0	0	0
3bkb	A	654	R	H	1	1	1	1	0	0	0	0
3bkb	A	810	I	V	1	1	0	1	0	0	0	0
3bkb	A	466	P	L	1	1	0	1	0	0	0	0
3bkb	A	575	V	L	1	1	0	1	0	0	0	0
3bkb	A	502	R	W	1	1	1	1	0	0	0	1
1x9d	A	397	E	K	0	1	0	1	0	0	0	0
1x9d	A	334	R	C	0	1	1	0	0	0	0	0
1x9d	A	348	D	Y	1	1	0	1	1	1	0	0
1x9d	A	580	P	A	1	1	1	1	0	0	0	0
1x9d	A	579	Q	R	1	1	1	1	0	0	0	0
1x9d	A	665	L	F	1	1	0	1	0	0	0	0
1x9d	A	651	E	K	1	1	1	1	0	0	0	0
1x9d	A	629	R	Q	1	1	1	1	0	0	0	1
1x9d	A	265	R	H	1	1	1	1	0	0	0	0
1x9d	A	582	R	C	1	1	1	1	1	0	0	0
1x9d	A	680	S	T	1	1	0	1	1	0	0	0
1x9d	A	674	D	N	1	1	0	1	1	1	0	0
1x9d	A	664	T	M	1	0	0	0	0	0	1	1
1x9d	A	410	R	H	1	1	1	1	0	0	0	0
1x9d	A	288	G	S	1	1	0	0	0	0	0	0
1xw6	A	209	S	T	1	1	1	1	0	0	0	0
1xw6	A	84	N	K	1	1	1	1	0	1	0	0
1xw6	A	158	L	V	1	0	1	1	0	0	0	0
1xw6	A	166	H	Q	1	1	1	0	0	0	0	0
1xw6	A	84	N	S	1	1	1	1	1	0	0	0
1xw6	A	8	D	E	1	1	1	1	0	0	0	1
1xw6	A	167	R	C	1	1	1	1	0	0	0	0
1xw6	A	150	N	D	1	1	1	1	1	1	1	1
1xw6	A	172	K	N	1	1	1	1	1	1	1	1
1xw6	A	186	R	C	1	1	0	1	0	0	0	0
3fvy	A	678	R	H	1	1	1	1	0	0	0	0
3fvy	A	145	Q	H	1	1	1	1	0	0	0	0
3fvy	A	690	E	K	1	1	1	1	1	1	0	0
3fvy	A	607	R	H	1	1	0	1	0	0	0	0
3fvy	A	482	G	D	1	1	1	0	0	0	0	0
3fvy	A	604	R	C	1	1	1	1	1	0	0	0
3fvy	A	61	A	S	1	1	1	1	0	0	0	0
3fvy	A	642	E	K	1	1	1	1	0	1	0	0
3fvy	A	267	A	T	1	1	1	1	0	0	0	0
3fvy	A	607	R	C	1	1	0	1	1	0	0	0
3fvy	A	178	M	T	1	1	1	1	0	0	0	0
3fvy	A	20	R	H	1	1	1	1	0	0	0	0
3fvy	A	268	Y	C	1	1	1	1	1	0	0	1
3fvy	A	253	P	L	1	1	1	1	0	0	0	1
3fvy	A	602	R	W	1	0	1	1	0	0	0	1
3fvy	A	125	R	W	1	1	1	1	0	0	0	0
3fvy	A	94	V	L	1	0	1	1	0	0	0	1
3fvy	A	685	Q	H	1	1	1	1	0	0	0	1
[truncated: 2,102 more rows]

## Sheet: Table 6
1b1c
1dk8
1eaj
1ef1
1g1t
1gqv
1h4a
1hd2
1hdo
1i1j
1i7k
1ikt
1jhj
1l3k
1lf7
1m9z
1oth
1ow1
1pl8
1pyo
1qdd
1qmv
1rg8
1sbx
1shu
1smo
1xww
2a2r
2ag4
2bba
2brf
2c95
2car
2cxy
2fk9
2fzw
2g5r
2gdz
2gtr
2h3l
2ht9
2i7a
2igp
2ims
2iwr
2nq3
2o6l
2osa
2p39
2p3w
2pfi
2pqt
2qpw
2riq
2vif
2w86
2wl1
2wwe
2wz9
2x4d
2xdp
2xw9
2xy2
2z6o
2znr
3bg8
3bzh
3c5k
3c7x
3cx2
3dal
3f5o
3fl2
3g2s
3gax
3h95
3i2v
3knv
3kq0
3l4h
3mos
3nr5
3o10
3o22
3p2t
3pcv
3pg6
3phx
3q0h

## Sheet: Table 7
PDB	no_of_mutations	Raw_count_incorrect_predictions	%_incorrect_predictions
1ci4	1	1	100
1jlj	1	1	100
1jv1	1	1	100
1kao	1	1	100
1kms	2	2	100
1nrv	1	1	100
1nty	1	1	100
1oki	1	1	100
1ow1	4	4	100
1pyo	1	1	100
1q0p	3	3	100
1qyw	1	1	100
1rg8	1	1	100
1wak	1	1	100
1z57	2	2	100
1zkk	1	1	100
2e3p	1	1	100
2f6q	1	1	100
2gco	1	1	100
2grc	1	1	100
2he0	1	1	100
2i5c	2	2	100
2i7a	1	1	100
2ic5	1	1	100
2nmx	1	1	100
2osa	1	1	100
2p02	1	1	100
2p0f	1	1	100
2r4v	1	1	100
2uzc	2	2	100
2v40	1	1	100
2vif	1	1	100
2w2j	2	2	100
2w8y	1	1	100
2wqr	1	1	100
2wwe	2	2	100
2x18	1	1	100
2x7k	1	1	100
2xdp	3	3	100
2z6o	1	1	100
3c5k	1	1	100
3cu0	1	1	100
3elj	1	1	100
3fau	1	1	100
3fxz	1	1	100
3g7w	1	1	100
3gr4	1	1	100
3h8x	1	1	100
3h95	1	1	100
3hx3	1	1	100
3ich	1	1	100
3l42	3	3	100
3lw0	1	1	100
3mos	1	1	100
3o10	2	2	100
3o35	1	1	100
3hnb	49	42	85.7143
2wl1	27	22	81.4815
3kzj	21	17	80.9524
2z6w	5	4	80
3brb	8	6	75
3ega	4	3	75
3b7o	22	16	72.7273
1h4a	7	5	71.4286
1r5l	10	7	70
2ra3	10	7	70
1fxl	3	2	66.6667
1yb5	3	2	66.6667
2a2n	3	2	66.6667
2b1v	3	2	66.6667
2gdz	3	2	66.6667
2hq6	3	2	66.6667
2iwz	3	2	66.6667
2j0i	3	2	66.6667
2pbc	3	2	66.6667
2vdx	3	2	66.6667
3d0n	6	4	66.6667
3lxp	3	2	66.6667
3mbg	3	2	66.6667
3pa6	3	2	66.6667
2xn6	8	5	62.5
1pl8	5	3	60
2fmp	5	3	60
2g5r	5	3	60
2pa1	5	3	60
3cx2	10	6	60
3fw3	5	3	60
1ext	39	23	58.9744
2xij	87	51	58.6207
3bg8	24	14	58.3333
2pze	50	29	58
30000	16	9	56.25
2j6l	9	5	55.5556
2xba	18	10	55.5556
2j91	33	18	54.5455
3poz	11	6	54.5455
3hn3	38	20	52.6316
2v3f	153	79	51.634
3gef	31	16	51.6129
1d3g	16	8	50
1gmy	2	1	50
1hh8	14	7	50
1i1j	4	2	50
1o4k	2	1	50
1r6j	2	1	50
1rx0	10	5	50
1wdy	2	1	50
1wl4	2	1	50
1xd3	2	1	50
1yxm	2	1	50
1zs9	2	1	50
2ag4	4	2	50
2b3h	2	1	50
2bik	4	2	50
2bka	8	4	50
2brf	2	1	50
2e9m	4	2	50
2eu9	4	2	50
2izr	2	1	50
2jdf	2	1	50
2obi	2	1	50
2os9	2	1	50
2ous	2	1	50
2p3w	6	3	50
2qnk	2	1	50
2uxw	46	23	50
2v62	12	6	50
2x6u	2	1	50
2xn4	2	1	50
2xsw	6	3	50
2znr	2	1	50
3a77	2	1	50
3apa	4	2	50
3bhd	2	1	50
3bkb	6	3	50
3d2q	4	2	50
3euf	4	2	50
3ewh	2	1	50
3flg	4	2	50
3g15	2	1	50
3gkj	16	8	50
3h55	4	2	50
3h9e	8	4	50
3hcn	22	11	50
3miy	2	1	50
3nsl	2	1	50
3op8	2	1	50
3pfs	2	1	50
3pg6	6	3	50
3phx	2	1	50
3plf	2	1	50
1x9d	15	7	46.6667
3ioh	15	7	46.6667
2gwh	9	4	44.4444
1hzj	16	7	43.75
3cn4	83	36	43.3735
1b6a	7	3	42.8571
1r0d	7	3	42.8571
1hd2	5	2	40
2ib8	15	6	40
1r3q	41	16	39.0244
1wma	13	5	38.4615
2ibn	13	5	38.4615
3iar	29	11	37.931
1aii	16	6	37.5
3b2t	8	3	37.5
3f5o	8	3	37.5
1j8u	175	65	37.1429
2aex	19	7	36.8421
2xwt	11	4	36.3636
3hg3	154	55	35.7143
1z7g	52	18	34.6154
1oth	116	40	34.4828
1dgf	15	5	33.3333
1g1t	3	1	33.3333
1gqv	6	2	33.3333
1ly2	3	1	33.3333
1mj4	3	1	33.3333
1p5z	6	2	33.3333
1q11	3	1	33.3333
1spj	3	1	33.3333
1u8f	3	1	33.3333
1v05	3	1	33.3333
1w70	3	1	33.3333
1wku	9	3	33.3333
1ymd	3	1	33.3333
1zkc	3	1	33.3333
2c6q	9	3	33.3333
2cbz	6	2	33.3333
2esl	3	1	33.3333
2f9n	9	3	33.3333
2fcb	3	1	33.3333
2hqh	6	2	33.3333
2ixm	3	1	33.3333
2oy2	3	1	33.3333
2p4e	6	2	33.3333
2p8e	3	1	33.3333
2pfi	3	1	33.3333
2pxx	9	3	33.3333
2q3h	3	1	33.3333
3a40	6	2	33.3333
3cou	3	1	33.3333
3f97	6	2	33.3333
3i33	3	1	33.3333
3l4h	3	1	33.3333
3l5i	3	1	33.3333
3l6b	3	1	33.3333
3l9q	3	1	33.3333
3lz5	6	2	33.3333
3n7o	3	1	33.3333
3ovp	3	1	33.3333
3plz	3	1	33.3333
2wot	16	5	31.25
1s1d	13	4	30.7692
3ans	13	4	30.7692
3ndd	13	4	30.7692
1h4r	10	3	30
1o04	10	3	30
2izz	10	3	30
3buv	10	3	30
3kq0	10	3	30
3fy1	27	8	29.6296
2wzb	17	5	29.4118
1f0y	7	2	28.5714
2car	7	2	28.5714
2oc3	7	2	28.5714
3fe0	7	2	28.5714
3isq	7	2	28.5714
3lmp	7	2	28.5714
3ms5	7	2	28.5714
3ooi	7	2	28.5714
3orh	7	2	28.5714
3pb6	7	2	28.5714
3q0h	7	2	28.5714
1so7	18	5	27.7778
1ozw	11	3	27.2727
1umk	11	3	27.2727
1rff	15	4	26.6667
1bx4	4	1	25
1cb0	8	2	25
1k8u	4	1	25
1mhn	4	1	25
1olm	8	2	25
1shu	4	1	25
1wb0	4	1	25
1xcr	8	2	25
1y4j	8	2	25
1z8g	4	1	25
2c4j	4	1	25
2oxc	4	1	25
2p39	4	1	25
2pbd	4	1	25
2qx8	12	3	25
2zkm	4	1	25
3b6u	4	1	25
3ccz	4	1	25
3dds	8	2	25
3edv	4	1	25
3ew8	4	1	25
3fmk	4	1	25
3gt9	4	1	25
3kqr	4	1	25
3p1a	4	1	25
2b4y	13	3	23.0769
2xtp	9	2	22.2222
2opw	14	3	21.4286
2wa7	14	3	21.4286
2fdv	19	4	21.0526
2gbt	78	16	20.5128
3pj3	64	13	20.3125
1beh	5	1	20
1h03	5	1	20
1ls6	5	1	20
1smb	5	1	20
1xph	5	1	20
1xww	5	1	20
2cb8	5	1	20
2cft	5	1	20
2fgb	5	1	20
2iw2	5	1	20
2o2k	10	2	20
2w86	20	4	20
2wya	5	1	20
2xw9	5	1	20
3ap9	5	1	20
3dkc	20	4	20
3i2v	5	1	20
3k1w	5	1	20
3krr	5	1	20
3mxo	5	1	20
3o4r	10	2	20
1m0z	11	2	18.1818
2hlz	17	3	17.6471
1l9l	6	1	16.6667
2g76	6	1	16.6667
2iuw	6	1	16.6667
2xy2	6	1	16.6667
2z0e	6	1	16.6667
3cbq	6	1	16.6667
3cc6	12	2	16.6667
3dk9	6	1	16.6667
3mr5	18	3	16.6667
3p2t	6	1	16.6667
2vig	19	3	15.7895
2ffu	13	2	15.3846
3q93	13	2	15.3846
3qk3	13	2	15.3846
3fvy	34	5	14.7059
1r4x	7	1	14.2857
1zy7	7	1	14.2857
2a14	14	2	14.2857
2fos	7	1	14.2857
2foz	7	1	14.2857
2hhj	7	1	14.2857
2rk3	14	2	14.2857
3b6h	7	1	14.2857
3erb	7	1	14.2857
3q4u	7	1	14.2857
1eyb	22	3	13.6364
3hi7	23	3	13.0435
1cza	8	1	12.5
1yzx	8	1	12.5
3eh1	16	2	12.5
3l81	8	1	12.5
1zn8	9	1	11.1111
2zed	9	1	11.1111
3e9k	9	1	11.1111
1xw6	10	1	10
2z66	10	1	10
3c5e	10	1	10
1lj5	11	1	9.09091
1wrm	11	1	9.09091
2xhi	11	1	9.09091
3qij	11	1	9.09091
1z70	12	1	8.33333
2q8g	12	1	8.33333
3fe4	12	1	8.33333
3kjd	12	1	8.33333
2pqt	14	1	7.14286
2qtz	16	1	6.25
1ryo	17	1	5.88235
3dy0	19	1	5.26316
1a4i	4	0	0
1b1c	2	0	0
1b4f	2	0	0
1bas	2	0	0
1d2s	3	0	0
1deu	1	0	0
1dk8	1	0	0
1eaj	1	0	0
1ef1	1	0	0
1f3u	1	0	0
1f5n	2	0	0
1fj2	1	0	0
1g3m	1	0	0
1g55	1	0	0
1h6f	2	0	0
1hdo	1	0	0
1hml	1	0	0
1hmt	1	0	0
1i1n	2	0	0
1i2m	3	0	0
1i7k	1	0	0
1ikt	2	0	0
1j8e	1	0	0
1jd0	1	0	0
1jhj	1	0	0
1k94	7	0	0
1krn	2	0	0
1l3k	1	0	0
1l9x	2	0	0
1lf7	5	0	0
1lo6	1	0	0
1m6i	2	0	0
1m9z	2	0	0
1n3y	3	0	0
1na5	7	0	0
1nnl	1	0	0
1nr4	1	0	0
1ow3	1	0	0
1pl2	3	0	0
1pt6	3	0	0
1qdd	3	0	0
1qmv	1	0	0
1qpc	1	0	0
1r55	4	0	0
1sbx	1	0	0
1smo	1	0	0
1t0p	1	0	0
1ten	1	0	0
1u2h	1	0	0
1uj2	2	0	0
1v7p	4	0	0
1v84	1	0	0
1w0h	1	0	0
1w2c	2	0	0
1wm2	1	0	0
1woj	1	0	0
1x3s	2	0	0
1x88	3	0	0
1xbb	2	0	0
1xki	10	0	0
1xo5	2	0	0
1xu9	1	0	0
1y2b	4	0	0
1ytq	5	0	0
1yxj	1	0	0
1z08	3	0	0
1zh5	2	0	0
1zlm	1	0	0
1zsx	3	0	0
1zsy	2	0	0
1zt5	2	0	0
2a07	1	0	0
2a2r	9	0	0
2aax	11	0	0
2ag5	1	0	0
2agd	1	0	0
2akz	2	0	0
2any	3	0	0
2arr	8	0	0
2asu	3	0	0
2b3g	1	0	0
2b49	1	0	0
2b58	2	0	0
2b9e	1	0	0
2bba	2	0	0
2bcr	1	0	0
2bei	1	0	0
2bkf	2	0	0
2bkr	2	0	0
2bw0	1	0	0
2c0c	1	0	0
2c3n	4	0	0
2c43	3	0	0
2c60	1	0	0
2c95	5	0	0
2cb5	1	0	0
2ch5	6	0	0
2cia	2	0	0
2cxk	1	0	0
2cxy	1	0	0
2e0a	1	0	0
2erf	5	0	0
2etx	1	0	0
2ex4	2	0	0
2f60	2	0	0
2f71	3	0	0
2fk9	5	0	0
2fzw	3	0	0
2gf9	1	0	0
2gtr	1	0	0
2h2r	1	0	0
2h3l	3	0	0
2h4v	8	0	0
2h6n	3	0	0
2hc1	1	0	0
2ht9	1	0	0
2hxm	1	0	0
2hyv	1	0	0
2hzr	2	0	0
2i7d	1	0	0
2igp	1	0	0
2ims	3	0	0
2iwr	1	0	0
2j8b	1	0	0
2jam	1	0	0
2jc9	2	0	0
2jik	1	0	0
2jju	1	0	0
2jlp	2	0	0
2nl9	1	0	0
2nn8	1	0	0
2nq3	3	0	0
2o07	1	0	0
2o23	3	0	0
2o36	11	0	0
2o3h	3	0	0
2o6l	1	0	0
2op3	1	0	0
2ow9	1	0	0
2p4k	4	0	0
2p54	8	0	0
2pet	14	0	0
2pf5	2	0	0
2pn8	1	0	0
2q8k	4	0	0
2q8r	1	0	0
2qis	2	0	0
2qmj	11	0	0
2qnd	1	0	0
2qod	3	0	0
2qpw	1	0	0
2qq5	1	0	0
2qqi	1	0	0
2qqj	13	0	0
2qsq	3	0	0
2r0b	2	0	0
2r5t	2	0	0
2r99	1	0	0
2ra4	3	0	0
2rfi	1	0	0
2riq	1	0	0
2vrw	1	0	0
2w0p	3	0	0
2wm3	2	0	0
2wnp	1	0	0
2wq9	2	0	0
2wuh	4	0	0
2wz1	2	0	0
2wz9	4	0	0
2x4d	12	0	0
2xdg	6	0	0
2xoc	1	0	0
2xst	2	0	0
2xxz	1	0	0
2ygs	4	0	0
2zjd	2	0	0
3b7s	1	0	0
3b84	1	0	0
3b9c	1	0	0
3ber	4	0	0
3bfo	2	0	0
3bi1	3	0	0
3bor	1	0	0
3bpj	1	0	0
3bpt	2	0	0
3bzh	1	0	0
3c6k	4	0	0
3c7x	2	0	0
3c8x	1	0	0
3c9q	3	0	0
3cip	6	0	0
3cmy	7	0	0
3cww	1	0	0
3czf	1	0	0
3d34	2	0	0
3dal	1	0	0
3dcy	3	0	0
3dlm	2	0	0
3dz4	1	0	0
3e+17	2	0	0
3ed7	1	0	0
3edg	3	0	0
3eu9	4	0	0
3eyg	1	0	0
3eyi	1	0	0
3f6y	5	0	0
3fcx	1	0	0
3fe7	2	0	0
3fed	7	0	0
3fia	1	0	0
3fl2	1	0	0
3fpu	1	0	0
3g2s	3	0	0
3gax	1	0	0
3h11	3	0	0
3hr0	1	0	0
3hsh	1	0	0
3i2n	1	0	0
3i35	1	0	0
3i6c	1	0	0
3iei	3	0	0
3iez	1	0	0
3ii7	1	0	0
3ik7	2	0	0
3iu1	1	0	0
3k1z	1	0	0
3k6g	1	0	0
3k9o	1	0	0
3kgr	1	0	0
3kij	2	0	0
3kjy	1	0	0
3knv	1	0	0
3ks9	6	0	0
3kse	3	0	0
3kvh	2	0	0
3l46	3	0	0
3l5e	1	0	0
3llp	1	0	0
3lwk	6	0	0
3m66	1	0	0
3mdm	4	0	0
3mk1	5	0	0
3msx	1	0	0
3ncl	5	0	0
3nr5	1	0	0
3nxb	1	0	0
3ny3	1	0	0
3o1g	3	0	0
3o22	4	0	0
3o3u	2	0	0
3od5	2	0	0
3oiu	15	0	0
3omc	4	0	0
3ot3	3	0	0
3oui	2	0	0
3p1f	1	0	0
3p1x	1	0	0
3p4l	3	0	0
3p5h	4	0	0
3pcv	3	0	0
3pd7	1	0	0
3pow	1	0	0
3q4s	3	0	0
3q4t	1	0	0
	4099	1306

## Sheet: Table 8
Native aminoacid	Method	Accuracy	MCC
A	mCSM	0.44186	0.031879
A	i-mutant2	0.448505	0.002825
A	SDM	0.465116	0.046592
A	FADHM	0.614618	0.21167
A	packpred	0.707641	0.394405
A	Missense3D	0.684385	0.367854
A	dunamut2	0.441077	-0.030401
C	mCSM	0.842975	-0.052414
C	i-mutant2	0.842975	0.179556
C	SDM	0.785124	0.191503
C	FADHM	0.487603	0.04139
C	packpred	0.768595	0.167813
C	Missense3D	0.842975	0.426026
C	dunamut2	0.818182	0.120331
D	mCSM	0.514644	-0.002265
D	i-mutant2	0.573222	0.135417
D	SDM	0.543933	0.085732
D	FADHM	0.573222	0.278644
D	packpred	0.690377	0.396015
D	Missense3D	0.619247	0.316454
D	dunamut2	0.523013	0.041247
E	mCSM	0.457547	0.085537
E	i-mutant2	0.400943	0.050497
E	SDM	0.386792	-0.08406
E	FADHM	0.627358	0.081126
E	packpred	0.679245	0.281922
E	Missense3D	0.669811	0.242926
E	dunamut2	0.49763	0.104298
F	mCSM	0.601852	-0.129641
F	i-mutant2	0.648148	0.154175
F	SDM	0.675926	0.249924
F	FADHM	0.574074	0.195317
F	packpred	0.592593	0.222948
F	Missense3D	0.425926	0.112699
F	dunamut2	0.564815	-0.052223
G	mCSM	0.602151	-0.070959
G	i-mutant2	0.591398	-0.041168
G	SDM	0.642473	0.164429
G	FADHM	0.567204	0.235083
G	packpred	0.674731	0.309976
G	Missense3D	0.653226	0.266412
G	dunamut2	0.614555	0.015555
H	mCSM	0.622951	0.22816
H	i-mutant2	0.606557	0.183289
H	SDM	0.647541	0.27381
H	FADHM	0.483607	0.125229
H	packpred	0.590164	0.243019
H	Missense3D	0.581967	0.236854
H	dunamut2	0.655738	0.324106
I	mCSM	0.425641	0
I	i-mutant2	0.415385	-0.118251
I	SDM	0.471795	0.165528
I	FADHM	0.738462	0.467813
I	packpred	0.707692	0.403115
I	Missense3D	0.651282	0.311723
I	dunamut2	0.425641	-0.015309
K	mCSM	0.495652	0.192403
K	i-mutant2	0.573913	0.264773
K	SDM	0.591304	0.138627
K	FADHM	0.695652	0.244921
K	packpred	0.678261	0.189682
K	Missense3D	0.721739	0.329094
K	dunamut2	0.469565	0.136787
L	mCSM	0.640187	-0.050848
L	i-mutant2	0.640187	-0.050848
L	SDM	0.649533	0.087749
L	FADHM	0.640187	0.316455
L	packpred	0.724299	0.407355
L	Missense3D	0.574766	0.229989
L	dunamut2	0.629108	0.024816
M	mCSM	0.491379	-0.09325
M	i-mutant2	0.474138	-0.127343
M	SDM	0.577586	0.159223
M	FADHM	0.715517	0.439002
M	packpred	0.663793	0.35143
M	Missense3D	0.551724	0.158777
M	dunamut2	0.556522	0.187855
N	mCSM	0.453416	0.111198
N	i-mutant2	0.465839	0.055781
N	SDM	0.583851	0.210678
N	FADHM	0.664596	0.238481
N	packpred	0.670807	0.281971
N	Missense3D	0.732919	0.428047
N	dunamut2	0.52795	0.118157
P	mCSM	0.456731	-0.07962
P	i-mutant2	0.480769	0.042302
P	SDM	0.466346	-0.075751
P	FADHM	0.620192	0.237781
P	packpred	0.639423	0.272344
P	Missense3D	0.576923	0.143517
P	dunamut2	0.480769	0.042302
Q	mCSM	0.475248	0.049256
Q	i-mutant2	0.475248	0.129553
Q	SDM	0.60396	0.291899
Q	FADHM	0.633663	0.188501
Q	packpred	0.663366	0.258557
Q	Missense3D	0.712871	0.383276
Q	dunamut2	0.485149	0.018526
R	mCSM	0.424699	0.023627
R	i-mutant2	0.408133	-0.037018
R	SDM	0.46988	0.020475
R	FADHM	0.64759	0.237954
R	packpred	0.665663	0.285419
R	Missense3D	0.677711	0.316506
R	dunamut2	0.449472	0.044295
S	mCSM	0.394872	-0.259527
S	i-mutant2	0.548718	0.115495
S	SDM	0.697436	0.392069
S	FADHM	0.661538	0.342303
S	packpred	0.661538	0.327016
S	Missense3D	0.692308	0.405754
S	dunamut2	0.419689	-0.155882
T	mCSM	0.441176	0.064466
T	i-mutant2	0.362745	-0.032275
T	SDM	0.588235	0.159938
T	FADHM	0.676471	0.240781
T	packpred	0.705882	0.294174
T	Missense3D	0.715686	0.315182
T	dunamut2	0.482759	0.075718
V	mCSM	0.353791	0.10493
V	i-mutant2	0.361011	0.121612
V	SDM	0.451264	0.157002
V	FADHM	0.703971	0.311701
V	packpred	0.736462	0.40435
V	Missense3D	0.6787	0.1559
V	dunamut2	0.350181	0.025648
W	mCSM	0.843137	0
W	i-mutant2	0.843137	0
W	SDM	0.803922	0.074713
W	FADHM	0.647059	0.132733
W	packpred	0.72549	0.289355
W	Missense3D	0.431373	0.015157
W	dunamut2	0.803922	0.258721
Y	mCSM	0.609756	0.059344
Y	i-mutant2	0.601626	-0.018447
Y	SDM	0.601626	0.041311
Y	FADHM	0.512195	0.145878
Y	packpred	0.642276	0.279314
Y	Missense3D	0.585366	0.239437
Y	dunamut2	0.626016	0.181366

## Sheet: Table 9
Wildtype	fadhm(%)	packpred(%)	missense(%)	dyna(%)	mcsm(%)	I-mutant(%)	sdm(%)	wt_freq	fadhm_raw	packpred_raw	missense_raw	dyna_raw	mcsm_raw	imut_raw	sdm_raw	max	best_performing_method
A	61.4618	70.7641	68.4385	43.5216	44.186	44.8505	46.5116	301	185	213	206	131	133	135	140	70.7641	packpred
C	48.7603	76.8595	84.2975	81.8182	84.2975	84.2975	78.5124	121	59	93	102	99	102	102	95	84.2975	mcsm,missense,imut
D	57.3222	69.0377	61.9247	52.3013	51.4644	57.3222	54.3933	239	137	165	148	125	123	137	130	69.0377	packpred
E	62.7358	67.9245	66.9811	49.5283	45.7547	40.0943	38.6792	212	133	144	142	105	97	85	82	67.9245	packpred
F	57.4074	59.2593	42.5926	56.4815	60.1852	64.8148	67.5926	108	62	64	46	61	65	70	73	67.5926	sdm
G	56.7204	67.4731	65.3226	61.2903	60.2151	59.1398	64.2473	372	211	251	243	228	224	220	239	67.4731	packpred
H	48.3607	59.0164	58.1967	65.5738	62.2951	60.6557	64.7541	122	59	72	71	80	76	74	79	65.5738	dyna
I	73.8462	70.7692	65.1282	42.5641	42.5641	41.5385	47.1795	195	144	138	127	83	83	81	92	73.8462	fadhm
K	69.5652	67.8261	72.1739	46.9565	49.5652	57.3913	59.1304	115	80	78	83	54	57	66	68	72.1739	missense
L	64.0187	72.4299	57.4766	63.0841	64.0187	64.0187	64.9533	214	137	155	123	135	137	137	139	72.4299	packpred
M	71.5517	66.3793	55.1724	55.1724	49.1379	47.4138	57.7586	116	83	77	64	64	57	55	67	71.5517	fadhm
N	66.4596	67.0807	73.2919	52.795	45.3416	46.5839	58.3851	161	107	108	118	85	73	75	94	73.2919	missense
P	62.0192	63.9423	57.6923	48.0769	45.6731	48.0769	46.6346	208	129	133	120	100	95	100	97	63.9423	packpred
Q	63.3663	66.3366	71.2871	48.5149	47.5248	47.5248	60.396	101	64	67	72	49	48	48	61	71.2871	missense
R	64.759	66.5663	67.7711	45.0301	42.4699	40.8133	46.988	664	430	442	450	299	282	271	312	67.7711	missense
S	66.1538	66.1538	69.2308	42.0513	39.4872	54.8718	69.7436	195	129	129	135	82	77	107	136	69.7436	sdm
T	67.6471	70.5882	71.5686	48.0392	44.1176	36.2745	58.8235	204	138	144	146	98	90	74	120	71.5686	missense
V	70.3971	73.6462	67.87	35.0181	35.3791	36.1011	45.1264	277	195	204	188	97	98	100	125	73.6462	packpred
W	64.7059	72.549	43.1373	80.3922	84.3137	84.3137	80.3922	51	33	37	22	41	43	43	41	84.3137	imut,mcsm
Y	51.2195	64.2276	58.5366	62.6016	60.9756	60.1626	60.1626	123	63	79	72	77	75	74	74	64.2276	packpred

[truncated: 6 more sheets: Table 10, Table 11, Table 12, Table 13, Table 14, Table 15]
